# Supplementary material for: Unbiased logic-tree data for earthquake-induced landslide hazard maps for low-to-moderate magnitude events
Source: Data Brief. 2020 Jun 27;31:105940. doi: 10.1016/j.dib.2020.105940 (PMC7358656; doi:10.1016/j.dib.2020.105940)
Supplement: Supplementary file 1 [file mmc1.xlsx]

## Sheet: Data
t	d	c	phi	Ec	%TAC	%GFC	%Difference	%SR
t_0.5	d_10	c_10	phi_10	J07_1	66.6392	82.8794	16.2401	13.4597
t_0.5	d_50	c_10	phi_10	J07_1	66.6392	82.8794	16.2401	13.4597
t_0.5	d_90	c_10	phi_10	J07_1	66.6392	82.8794	16.2401	13.4597
t_1.0	d_10	c_10	phi_10	J07_1	66.6392	82.8794	16.2401	13.4597
t_1.0	d_50	c_10	phi_10	J07_1	66.6392	82.8794	16.2401	13.4597
t_1.0	d_90	c_10	phi_10	J07_1	66.6392	82.8794	16.2401	13.4597
t_2.0	d_10	c_10	phi_10	J07_1	66.6392	82.8794	16.2401	13.4597
t_2.0	d_50	c_10	phi_10	J07_1	66.6392	82.8794	16.2401	13.4597
t_2.0	d_90	c_10	phi_10	J07_1	66.6392	82.8794	16.2401	13.4597
t_3.0	d_10	c_10	phi_10	J07_1	66.6392	82.8794	16.2401	13.4597
t_3.0	d_50	c_10	phi_10	J07_1	66.6392	82.8794	16.2401	13.4597
t_3.0	d_90	c_10	phi_10	J07_1	66.6392	82.8794	16.2401	13.4597
t_3.0	d_90	c_50	phi_10	J07_1	50.5095	75.0973	24.5878	18.4648
t_3.0	d_10	c_10	phi_50	J07_1	44.4278	73.93	29.5022	21.8109
t_3.0	d_50	c_10	phi_50	J07_1	44.4278	73.93	29.5022	21.8109
t_3.0	d_90	c_10	phi_50	J07_1	44.4278	73.93	29.5022	21.8109
t_2.0	d_10	c_10	phi_50	J07_1	43.4548	73.1518	29.6969	21.7238
t_2.0	d_50	c_10	phi_50	J07_1	43.4548	73.1518	29.6969	21.7238
t_2.0	d_90	c_10	phi_50	J07_1	43.4548	73.1518	29.6969	21.7238
t_3.0	d_50	c_50	phi_10	J07_1	48.9366	73.1518	24.2151	17.7138
t_1.0	d_10	c_10	phi_50	J07_1	42.1623	71.9844	29.8221	21.4673
t_1.0	d_50	c_10	phi_50	J07_1	42.1623	71.9844	29.8221	21.4673
t_1.0	d_90	c_10	phi_50	J07_1	42.1623	71.9844	29.8221	21.4673
t_0.5	d_10	c_10	phi_50	J07_1	40.4376	71.5953	31.1577	22.3074
t_0.5	d_50	c_10	phi_50	J07_1	40.4376	71.5953	31.1577	22.3074
t_0.5	d_90	c_10	phi_50	J07_1	40.4376	71.5953	31.1577	22.3074
t_3.0	d_10	c_50	phi_10	J07_1	47.8983	71.5953	23.697	16.966
t_2.0	d_90	c_50	phi_10	J07_1	45.6824	68.8716	23.1892	15.9708
t_2.0	d_50	c_50	phi_10	J07_1	44.4862	66.9261	22.4398	15.0181
t_2.0	d_10	c_50	phi_10	J07_1	43.8348	64.5914	20.7566	13.407
t_3.0	d_90	c_50	phi_50	J07_1	31.7504	64.2023	32.4519	20.8349
t_3.0	d_50	c_50	phi_50	J07_1	30.7643	62.2568	31.4925	19.6062
t_3.0	d_10	c_50	phi_50	J07_1	30.1486	61.4786	31.33	19.2613
t_3.0	d_90	c_90	phi_10	J07_1	41.8741	60.7004	18.8263	11.4276
t_2.0	d_90	c_50	phi_50	J07_1	28.0388	57.9767	29.9378	17.3569
t_3.0	d_10	c_10	phi_90	J07_1	17.7897	57.5875	39.7979	22.9186
t_3.0	d_50	c_10	phi_90	J07_1	17.7897	57.5875	39.7979	22.9186
t_3.0	d_90	c_10	phi_90	J07_1	17.7897	57.5875	39.7979	22.9186
t_2.0	d_10	c_10	phi_90	J07_1	16.8065	56.8093	40.0029	22.7254
t_2.0	d_50	c_10	phi_90	J07_1	16.8065	56.8093	40.0029	22.7254
t_2.0	d_90	c_10	phi_90	J07_1	16.8065	56.8093	40.0029	22.7254
t_3.0	d_50	c_90	phi_10	J07_1	41.2779	56.4202	15.1423	8.54332
t_1.0	d_10	c_10	phi_90	J07_1	15.2212	54.4747	39.2535	21.3833
t_1.0	d_50	c_10	phi_90	J07_1	15.2212	54.4747	39.2535	21.3833
t_1.0	d_90	c_10	phi_90	J07_1	15.2212	54.4747	39.2535	21.3833
t_3.0	d_10	c_90	phi_10	J07_1	40.993	54.0856	13.0926	7.08123
t_0.5	d_10	c_10	phi_90	J07_1	14.2489	53.6965	39.4476	21.182
t_0.5	d_50	c_10	phi_90	J07_1	14.2489	53.6965	39.4476	21.182
t_0.5	d_90	c_10	phi_90	J07_1	14.2489	53.6965	39.4476	21.182
t_2.0	d_50	c_50	phi_50	J07_1	27.4599	53.3074	25.8475	13.7786
t_2.0	d_10	c_50	phi_50	J07_1	27.1849	50.1946	23.0097	11.5496
t_3.0	d_90	c_90	phi_50	J07_1	26.5449	49.4163	22.8714	11.3022
t_1.0	d_90	c_50	phi_10	J07_1	42.6369	49.0272	6.3903	3.13299
t_2.0	d_90	c_90	phi_10	J07_1	40.8446	48.6381	7.79356	3.79064
t_0.5	d_10	c_50	phi_10	J07_1	42.3952	48.249	5.85379	2.8244
t_0.5	d_50	c_50	phi_10	J07_1	42.4473	48.249	5.80172	2.79927
t_0.5	d_90	c_50	phi_10	J07_1	42.49	48.249	5.75907	2.7787
t_1.0	d_10	c_50	phi_10	J07_1	42.5241	48.249	5.72489	2.76221
t_1.0	d_50	c_50	phi_10	J07_1	42.5741	48.249	5.67494	2.7381
t_0.5	d_90	c_90	phi_10	J07_1	40.21	47.8599	7.64988	3.66123
t_1.0	d_10	c_90	phi_10	J07_1	40.251	47.8599	7.60897	3.64165
t_1.0	d_50	c_90	phi_10	J07_1	40.3788	47.8599	7.48111	3.58046
t_1.0	d_90	c_90	phi_10	J07_1	40.487	47.8599	7.37296	3.52869
t_2.0	d_10	c_90	phi_10	J07_1	40.602	47.8599	7.25794	3.47364
t_2.0	d_50	c_90	phi_10	J07_1	40.7179	47.8599	7.14207	3.41819
t_0.5	d_10	c_90	phi_10	J07_1	39.9559	47.4708	7.5149	3.56739
t_0.5	d_50	c_90	phi_10	J07_1	40.0949	47.4708	7.37589	3.50139
t_3.0	d_90	c_50	phi_90	J07_1	10.007	47.0817	37.0747	17.4554
t_3.0	d_50	c_90	phi_50	J07_1	26.2832	46.6926	20.4094	9.52967
t_3.0	d_10	c_90	phi_50	J07_1	26.122	45.1362	19.0142	8.58228
t_3.0	d_50	c_50	phi_90	J07_1	9.58143	43.9689	34.3874	15.1198
t_3.0	d_10	c_50	phi_90	J07_1	9.32743	42.8016	33.4741	14.3274
t_2.0	d_90	c_90	phi_50	J07_1	25.133	41.6342	16.5012	6.87015
t_2.0	d_10	c_90	phi_50	J07_1	24.9397	41.2451	16.3055	6.72522
t_2.0	d_50	c_90	phi_50	J07_1	25.0363	41.2451	16.2088	6.68536
t_1.0	d_90	c_50	phi_50	J07_1	25.4518	40.856	15.4042	6.29355
t_1.0	d_10	c_50	phi_50	J07_1	25.3665	40.4669	15.1005	6.11069
t_1.0	d_50	c_50	phi_50	J07_1	25.4088	40.4669	15.0582	6.09357
t_0.5	d_10	c_50	phi_50	J07_1	23.5664	40.0778	16.5115	6.61744
t_0.5	d_50	c_50	phi_50	J07_1	23.6075	40.0778	16.4703	6.60094
t_0.5	d_90	c_50	phi_50	J07_1	23.6413	40.0778	16.4365	6.58741
t_1.0	d_10	c_90	phi_50	J07_1	23.4015	39.2996	15.8981	6.24788
t_1.0	d_50	c_90	phi_50	J07_1	23.5104	39.2996	15.7892	6.20511
t_1.0	d_90	c_90	phi_50	J07_1	23.6038	39.2996	15.6958	6.1684
t_0.5	d_50	c_90	phi_50	J07_1	21.6343	38.5214	16.8871	6.50513
t_0.5	d_90	c_90	phi_50	J07_1	21.7286	38.5214	16.7928	6.46881
t_0.5	d_10	c_90	phi_50	J07_1	21.5261	38.1323	16.6062	6.33234
t_2.0	d_90	c_50	phi_90	J07_1	7.99331	37.7432	29.7499	11.2286
t_2.0	d_50	c_50	phi_90	J07_1	7.81901	35.7977	27.9787	10.0157
t_2.0	d_10	c_50	phi_90	J07_1	7.73434	34.6304	26.896	9.31418
t_3.0	d_90	c_90	phi_90	J07_1	7.9874	33.463	25.4756	8.52492
t_3.0	d_50	c_90	phi_90	J07_1	7.89394	31.1284	23.2345	7.23252
t_3.0	d_10	c_90	phi_90	J07_1	7.83883	30.3502	22.5114	6.83224
t_2.0	d_50	c_90	phi_90	J07_1	6.92902	28.0156	21.0865	5.90751
t_2.0	d_90	c_90	phi_90	J07_1	6.9626	28.0156	21.053	5.89811
t_2.0	d_10	c_90	phi_90	J07_1	6.89981	27.6265	20.7266	5.72604
t_1.0	d_10	c_50	phi_90	J07_1	6.03534	27.2374	21.202	5.77487
t_1.0	d_50	c_50	phi_90	J07_1	6.04419	27.2374	21.1932	5.77246
t_1.0	d_90	c_50	phi_90	J07_1	6.05576	27.2374	21.1816	5.76931
t_1.0	d_10	c_90	phi_90	J07_1	5.43404	26.8482	21.4142	5.74934
t_1.0	d_50	c_90	phi_90	J07_1	5.45614	26.8482	21.3921	5.74341
t_1.0	d_90	c_90	phi_90	J07_1	5.48244	26.8482	21.3658	5.73635
t_0.5	d_10	c_90	phi_90	J07_1	4.5125	26.07	21.5575	5.62006
t_0.5	d_50	c_90	phi_90	J07_1	4.53507	26.07	21.535	5.61417
t_0.5	d_90	c_90	phi_90	J07_1	4.56049	26.07	21.5095	5.60755
t_0.5	d_10	c_50	phi_90	J07_1	5.07292	26.07	20.9971	5.47396
t_0.5	d_50	c_50	phi_90	J07_1	5.08171	26.07	20.9883	5.47167
t_0.5	d_90	c_50	phi_90	J07_1	5.09173	26.07	20.9783	5.46905
t_0.5	d_10	c_10	phi_10	BT07	74.2685	85.6031	11.3346	9.70278
t_0.5	d_50	c_10	phi_10	BT07	74.2685	85.6031	11.3346	9.70278
t_0.5	d_90	c_10	phi_10	BT07	74.2685	85.6031	11.3346	9.70278
t_1.0	d_10	c_10	phi_10	BT07	74.2685	85.6031	11.3346	9.70278
t_1.0	d_50	c_10	phi_10	BT07	74.2685	85.6031	11.3346	9.70278
t_1.0	d_90	c_10	phi_10	BT07	74.2685	85.6031	11.3346	9.70278
t_2.0	d_10	c_10	phi_10	BT07	74.2685	85.6031	11.3346	9.70278
t_2.0	d_50	c_10	phi_10	BT07	74.2685	85.6031	11.3346	9.70278
t_2.0	d_90	c_10	phi_10	BT07	74.2685	85.6031	11.3346	9.70278
t_3.0	d_10	c_10	phi_10	BT07	74.2685	85.6031	11.3346	9.70278
t_3.0	d_50	c_10	phi_10	BT07	74.2685	85.6031	11.3346	9.70278
t_3.0	d_90	c_10	phi_10	BT07	74.2685	85.6031	11.3346	9.70278
t_3.0	d_10	c_10	phi_50	BT07	51.432	82.1012	30.6691	25.1797
t_3.0	d_50	c_10	phi_50	BT07	51.432	82.1012	30.6691	25.1797
t_3.0	d_90	c_10	phi_50	BT07	51.432	82.1012	30.6691	25.1797
t_2.0	d_10	c_10	phi_50	BT07	50.4394	81.7121	31.2726	25.5535
t_2.0	d_50	c_10	phi_50	BT07	50.4394	81.7121	31.2726	25.5535
t_2.0	d_90	c_10	phi_50	BT07	50.4394	81.7121	31.2726	25.5535
t_3.0	d_90	c_50	phi_10	BT07	56.9382	81.7121	24.7739	20.2432
t_0.5	d_10	c_10	phi_50	BT07	47.3704	81.323	33.9526	27.6112
t_0.5	d_50	c_10	phi_50	BT07	47.3704	81.323	33.9526	27.6112
t_0.5	d_90	c_10	phi_50	BT07	47.3704	81.323	33.9526	27.6112
t_1.0	d_10	c_10	phi_50	BT07	49.1641	81.323	32.1589	26.1525
t_1.0	d_50	c_10	phi_50	BT07	49.1641	81.323	32.1589	26.1525
t_1.0	d_90	c_10	phi_50	BT07	49.1641	81.323	32.1589	26.1525
t_3.0	d_50	c_50	phi_10	BT07	55.2408	80.5447	25.3039	20.381
t_3.0	d_10	c_50	phi_10	BT07	54.0934	79.7665	25.6731	20.4785
t_2.0	d_90	c_50	phi_10	BT07	51.5449	77.0428	25.4979	19.6443
t_3.0	d_90	c_50	phi_50	BT07	37.9672	75.8755	37.9083	28.7631
t_2.0	d_50	c_50	phi_10	BT07	50.0624	75.8755	25.8131	19.5858
t_3.0	d_10	c_50	phi_50	BT07	36.0558	74.7082	38.6524	28.8765
t_3.0	d_50	c_50	phi_50	BT07	36.8022	74.7082	37.906	28.3189
t_2.0	d_10	c_50	phi_10	BT07	49.2352	74.7082	25.473	19.0304
t_3.0	d_90	c_90	phi_10	BT07	47.248	73.93	26.6819	19.7259
t_3.0	d_10	c_10	phi_90	BT07	22.56	72.7626	50.2027	36.5288
t_3.0	d_50	c_10	phi_90	BT07	22.56	72.7626	50.2027	36.5288
t_3.0	d_90	c_10	phi_90	BT07	22.56	72.7626	50.2027	36.5288
t_2.0	d_10	c_10	phi_90	BT07	21.3066	72.3735	51.067	36.959
t_2.0	d_50	c_10	phi_90	BT07	21.3066	72.3735	51.067	36.959
t_2.0	d_90	c_10	phi_90	BT07	21.3066	72.3735	51.067	36.959
t_2.0	d_90	c_50	phi_50	BT07	33.6114	71.9844	38.373	27.6226
t_1.0	d_10	c_10	phi_90	BT07	19.2859	71.2062	51.9204	36.9705
t_1.0	d_50	c_10	phi_90	BT07	19.2859	71.2062	51.9204	36.9705
t_1.0	d_90	c_10	phi_90	BT07	19.2859	71.2062	51.9204	36.9705
t_0.5	d_10	c_10	phi_90	BT07	18.0729	70.0389	51.966	36.3964
t_0.5	d_50	c_10	phi_90	BT07	18.0729	70.0389	51.966	36.3964
t_0.5	d_90	c_10	phi_90	BT07	18.0729	70.0389	51.966	36.3964
t_2.0	d_50	c_50	phi_50	BT07	32.8272	68.8716	36.0444	24.8244
t_3.0	d_50	c_90	phi_10	BT07	46.3862	68.4825	22.0963	15.1321
t_2.0	d_10	c_50	phi_50	BT07	32.4082	66.1479	33.7397	22.3181
t_3.0	d_90	c_50	phi_90	BT07	13.6876	65.7588	52.0711	34.2413
t_3.0	d_50	c_50	phi_90	BT07	13.1255	64.9805	51.855	33.6957
t_3.0	d_90	c_90	phi_50	BT07	31.7275	64.2023	32.4748	20.8496
t_3.0	d_10	c_50	phi_90	BT07	12.7818	63.4241	50.6423	32.1194
t_3.0	d_10	c_90	phi_10	BT07	46.0052	62.2568	16.2516	10.1177
t_2.0	d_90	c_50	phi_90	BT07	10.9669	58.7549	47.788	28.0778
t_3.0	d_50	c_90	phi_50	BT07	31.3644	58.7549	27.3905	16.0932
t_3.0	d_10	c_90	phi_50	BT07	31.1644	56.0311	24.8667	13.9331
t_2.0	d_90	c_90	phi_10	BT07	45.7684	54.4747	8.70635	4.74276
t_1.0	d_90	c_50	phi_10	BT07	47.4735	53.6965	6.22297	3.34152
t_2.0	d_50	c_50	phi_90	BT07	10.7049	53.3074	42.6025	22.7103
t_2.0	d_10	c_50	phi_90	BT07	10.5785	51.3619	40.7834	20.9471
t_2.0	d_50	c_90	phi_10	BT07	45.628	51.3619	5.73391	2.94504
t_3.0	d_90	c_90	phi_90	BT07	10.9298	50.9728	40.0429	20.411
t_0.5	d_10	c_50	phi_10	BT07	47.2339	50.9728	3.73891	1.90583
t_0.5	d_50	c_50	phi_10	BT07	47.2842	50.9728	3.68852	1.88014
t_0.5	d_90	c_50	phi_10	BT07	47.3265	50.9728	3.64621	1.85858
t_1.0	d_10	c_50	phi_10	BT07	47.3575	50.9728	3.61526	1.8428
t_1.0	d_50	c_50	phi_10	BT07	47.403	50.9728	3.56974	1.81959
t_0.5	d_90	c_90	phi_10	BT07	45.139	50.5837	5.44464	2.7541
t_1.0	d_10	c_90	phi_10	BT07	45.1776	50.5837	5.40607	2.73459
t_1.0	d_50	c_90	phi_10	BT07	45.3016	50.5837	5.28207	2.67187
t_1.0	d_90	c_90	phi_10	BT07	45.4079	50.5837	5.17572	2.61807
t_2.0	d_10	c_90	phi_10	BT07	45.5111	50.5837	5.07259	2.5659
t_2.0	d_90	c_90	phi_50	BT07	30.1191	50.1946	20.0755	10.0768
t_0.5	d_10	c_90	phi_10	BT07	44.8888	50.1946	5.30574	2.66319
t_0.5	d_50	c_90	phi_10	BT07	45.026	50.1946	5.16856	2.59434
t_1.0	d_90	c_50	phi_50	BT07	30.4599	49.8054	19.3456	9.63515
t_3.0	d_50	c_90	phi_90	BT07	10.802	48.249	37.4471	18.0678
t_2.0	d_50	c_90	phi_50	BT07	30.0165	48.249	18.2326	8.79704
t_1.0	d_10	c_50	phi_50	BT07	30.3696	48.249	17.8794	8.62666
t_1.0	d_50	c_50	phi_50	BT07	30.4111	48.249	17.8379	8.60663
t_1.0	d_10	c_90	phi_50	BT07	28.3599	47.8599	19.5	9.3327
t_1.0	d_50	c_90	phi_50	BT07	28.4722	47.8599	19.3878	9.27897
t_0.5	d_10	c_50	phi_50	BT07	28.4859	47.8599	19.374	9.2724
t_0.5	d_50	c_50	phi_50	BT07	28.5309	47.8599	19.329	9.25086
t_0.5	d_90	c_50	phi_50	BT07	28.5673	47.8599	19.2927	9.23346
t_1.0	d_90	c_90	phi_50	BT07	28.5689	47.8599	19.291	9.23267
t_2.0	d_10	c_90	phi_50	BT07	29.9108	47.8599	17.9492	8.59045
t_0.5	d_10	c_90	phi_50	BT07	26.3863	46.6926	20.3063	9.48153
t_0.5	d_50	c_90	phi_50	BT07	26.5034	46.6926	20.1892	9.42688
t_0.5	d_90	c_90	phi_50	BT07	26.6013	46.6926	20.0914	9.38118
t_3.0	d_10	c_90	phi_90	BT07	10.7244	45.1362	34.4118	15.5322
t_2.0	d_90	c_90	phi_90	BT07	9.57998	42.0233	32.4434	13.6338
t_2.0	d_10	c_90	phi_90	BT07	9.49462	41.2451	31.7505	13.0955
t_2.0	d_50	c_90	phi_90	BT07	9.53275	41.2451	31.7124	13.0798
t_1.0	d_10	c_50	phi_90	BT07	8.37181	39.6887	31.3169	12.4293
t_1.0	d_50	c_50	phi_90	BT07	8.38313	39.6887	31.3056	12.4248
t_1.0	d_90	c_50	phi_90	BT07	8.39944	39.6887	31.2893	12.4183
t_1.0	d_10	c_90	phi_90	BT07	7.60039	38.5214	30.921	11.9112
t_1.0	d_50	c_90	phi_90	BT07	7.62979	38.5214	30.8916	11.8999
t_1.0	d_90	c_90	phi_90	BT07	7.66166	38.5214	30.8597	11.8876
t_0.5	d_10	c_50	phi_90	BT07	7.15653	38.1323	30.9758	11.8118
t_0.5	d_50	c_50	phi_90	BT07	7.16908	38.1323	30.9632	11.807
t_0.5	d_90	c_50	phi_90	BT07	7.18119	38.1323	30.9511	11.8024
t_0.5	d_10	c_90	phi_90	BT07	6.41565	36.5759	30.1602	11.0314
t_0.5	d_50	c_90	phi_90	BT07	6.44615	36.5759	30.1297	11.0202
t_0.5	d_90	c_90	phi_90	BT07	6.47613	36.5759	30.0997	11.0092
t_0.5	d_10	c_10	phi_10	JL18	61.1011	83.6576	22.5565	18.8702
t_0.5	d_50	c_10	phi_10	JL18	61.1011	83.6576	22.5565	18.8702
t_0.5	d_90	c_10	phi_10	JL18	61.1011	83.6576	22.5565	18.8702
t_1.0	d_10	c_10	phi_10	JL18	61.1011	83.6576	22.5565	18.8702
t_1.0	d_50	c_10	phi_10	JL18	61.1011	83.6576	22.5565	18.8702
t_1.0	d_90	c_10	phi_10	JL18	61.1011	83.6576	22.5565	18.8702
t_2.0	d_10	c_10	phi_10	JL18	61.1011	83.6576	22.5565	18.8702
t_2.0	d_50	c_10	phi_10	JL18	61.1011	83.6576	22.5565	18.8702
t_2.0	d_90	c_10	phi_10	JL18	61.1011	83.6576	22.5565	18.8702
t_3.0	d_10	c_10	phi_10	JL18	61.1011	83.6576	22.5565	18.8702
t_3.0	d_50	c_10	phi_10	JL18	61.1011	83.6576	22.5565	18.8702
t_3.0	d_90	c_10	phi_10	JL18	61.1011	83.6576	22.5565	18.8702
t_3.0	d_10	c_10	phi_50	JL18	39.0402	78.2101	39.17	30.6349
t_3.0	d_50	c_10	phi_50	JL18	39.0402	78.2101	39.17	30.6349
t_3.0	d_90	c_10	phi_50	JL18	39.0402	78.2101	39.17	30.6349
t_1.0	d_10	c_10	phi_50	JL18	36.7581	77.4319	40.6738	31.4945
t_1.0	d_50	c_10	phi_50	JL18	36.7581	77.4319	40.6738	31.4945
t_1.0	d_90	c_10	phi_50	JL18	36.7581	77.4319	40.6738	31.4945
t_2.0	d_10	c_10	phi_50	JL18	38.0819	77.4319	39.3501	30.4695
t_2.0	d_50	c_10	phi_50	JL18	38.0819	77.4319	39.3501	30.4695
t_2.0	d_90	c_10	phi_50	JL18	38.0819	77.4319	39.3501	30.4695
t_3.0	d_90	c_50	phi_10	JL18	45.647	77.4319	31.7849	24.6116
t_0.5	d_10	c_10	phi_50	JL18	35.1074	76.6537	41.5463	31.8468
t_0.5	d_50	c_10	phi_50	JL18	35.1074	76.6537	41.5463	31.8468
t_0.5	d_90	c_10	phi_50	JL18	35.1074	76.6537	41.5463	31.8468
t_3.0	d_50	c_50	phi_10	JL18	44.188	76.6537	32.4657	24.8861
t_3.0	d_10	c_50	phi_10	JL18	43.2335	76.2646	33.0311	25.191
t_2.0	d_90	c_50	phi_10	JL18	41.3246	73.93	32.6054	24.1052
t_3.0	d_90	c_50	phi_50	JL18	26.9627	71.5953	44.6326	31.9549
t_2.0	d_50	c_50	phi_10	JL18	40.3382	71.5953	31.2572	22.3787
t_3.0	d_50	c_50	phi_50	JL18	26.1218	70.8171	44.6954	31.652
t_3.0	d_10	c_50	phi_50	JL18	25.6046	70.0389	44.4343	31.1213
t_2.0	d_10	c_50	phi_10	JL18	39.8301	68.4825	28.6523	19.6218
t_3.0	d_10	c_10	phi_90	JL18	14.3463	67.3152	52.9689	35.6561
t_3.0	d_50	c_10	phi_90	JL18	14.3463	67.3152	52.9689	35.6561
t_3.0	d_90	c_10	phi_90	JL18	14.3463	67.3152	52.9689	35.6561
t_3.0	d_90	c_90	phi_10	JL18	37.9058	66.537	28.6312	19.0503
t_2.0	d_10	c_10	phi_90	JL18	13.584	64.9805	51.3965	33.3978
t_2.0	d_50	c_10	phi_90	JL18	13.584	64.9805	51.3965	33.3978
t_2.0	d_90	c_10	phi_90	JL18	13.584	64.9805	51.3965	33.3978
t_2.0	d_90	c_50	phi_50	JL18	23.7751	64.2023	40.4272	25.9552
t_1.0	d_10	c_10	phi_90	JL18	12.3404	62.6459	50.3055	31.5143
t_1.0	d_50	c_10	phi_90	JL18	12.3404	62.6459	50.3055	31.5143
t_1.0	d_90	c_10	phi_90	JL18	12.3404	62.6459	50.3055	31.5143
t_0.5	d_10	c_10	phi_90	JL18	11.5648	61.8677	50.3029	31.1213
t_0.5	d_50	c_10	phi_90	JL18	11.5648	61.8677	50.3029	31.1213
t_0.5	d_90	c_10	phi_90	JL18	11.5648	61.8677	50.3029	31.1213
t_3.0	d_50	c_90	phi_10	JL18	37.4783	60.7004	23.2221	14.0959
t_2.0	d_50	c_50	phi_50	JL18	23.369	58.7549	35.3858	20.7909
t_3.0	d_90	c_90	phi_50	JL18	22.5316	57.1984	34.6668	19.8289
t_2.0	d_10	c_50	phi_50	JL18	23.1731	57.1984	34.0254	19.462
t_3.0	d_90	c_50	phi_90	JL18	7.49444	56.8093	49.3149	28.0155
t_3.0	d_10	c_90	phi_10	JL18	37.2462	56.8093	19.5631	11.1137
t_3.0	d_50	c_50	phi_90	JL18	7.17752	55.2529	48.0754	26.5631
t_3.0	d_50	c_90	phi_50	JL18	22.3281	53.3074	30.9793	16.5142
t_3.0	d_10	c_50	phi_90	JL18	7.00557	52.5292	45.5236	23.9132
t_1.0	d_90	c_50	phi_10	JL18	39.0046	51.3619	12.3573	6.34694
t_3.0	d_10	c_90	phi_50	JL18	22.1893	50.5837	28.3944	14.3629
t_2.0	d_90	c_90	phi_10	JL18	37.1463	50.5837	13.4374	6.79712
t_0.5	d_10	c_50	phi_10	JL18	38.7699	49.8054	11.0356	5.49631
t_0.5	d_50	c_50	phi_10	JL18	38.823	49.8054	10.9824	5.46985
t_0.5	d_90	c_50	phi_10	JL18	38.8661	49.8054	10.9394	5.4484
t_1.0	d_10	c_50	phi_10	JL18	38.9023	49.8054	10.9032	5.43038
t_1.0	d_50	c_50	phi_10	JL18	38.9488	49.8054	10.8567	5.40721
t_1.0	d_10	c_90	phi_10	JL18	36.5504	49.0272	12.4769	6.11707
t_1.0	d_50	c_90	phi_10	JL18	36.6786	49.0272	12.3486	6.05417
t_1.0	d_90	c_90	phi_10	JL18	36.7883	49.0272	12.2389	6.0004
t_2.0	d_10	c_90	phi_10	JL18	36.9065	49.0272	12.1208	5.94248
t_2.0	d_50	c_90	phi_10	JL18	37.0265	49.0272	12.0007	5.88361
t_0.5	d_90	c_90	phi_10	JL18	36.5086	48.6381	12.1296	5.8996
t_0.5	d_50	c_90	phi_10	JL18	36.3887	48.249	11.8603	5.72248
t_0.5	d_10	c_90	phi_10	JL18	36.2469	47.8599	11.613	5.55797
t_2.0	d_90	c_90	phi_50	JL18	21.264	46.6926	25.4286	11.8733
t_2.0	d_90	c_50	phi_90	JL18	6.00872	46.3035	40.2948	18.6579
t_1.0	d_90	c_50	phi_50	JL18	21.5411	45.5253	23.9842	10.9189
t_2.0	d_10	c_90	phi_50	JL18	21.0846	45.1362	24.0516	10.856
t_2.0	d_50	c_90	phi_50	JL18	21.1732	45.1362	23.963	10.816
t_1.0	d_10	c_50	phi_50	JL18	21.466	45.1362	23.6702	10.6838
t_1.0	d_50	c_50	phi_50	JL18	21.5042	45.1362	23.632	10.6666
t_0.5	d_10	c_50	phi_50	JL18	19.7598	44.7471	24.9872	11.1811
t_0.5	d_50	c_50	phi_50	JL18	19.8014	44.7471	24.9457	11.1625
t_0.5	d_90	c_50	phi_50	JL18	19.8346	44.7471	24.9124	11.1476
t_1.0	d_10	c_90	phi_50	JL18	19.5416	44.358	24.8163	11.008
t_1.0	d_50	c_90	phi_50	JL18	19.6418	44.358	24.7162	10.9636
t_1.0	d_90	c_90	phi_50	JL18	19.7284	44.358	24.6295	10.9252
t_2.0	d_50	c_50	phi_90	JL18	5.88526	43.9689	38.0836	16.7449
t_0.5	d_10	c_90	phi_50	JL18	17.7871	43.9689	26.1818	11.5118
t_0.5	d_50	c_90	phi_50	JL18	17.8855	43.9689	26.0833	11.4686
t_0.5	d_90	c_90	phi_50	JL18	17.9736	43.9689	25.9953	11.4298
t_2.0	d_10	c_50	phi_90	JL18	5.82601	42.4125	36.5864	15.5172
t_3.0	d_90	c_90	phi_90	JL18	6.39766	42.4125	36.0148	15.2748
t_3.0	d_50	c_90	phi_90	JL18	6.11833	38.5214	32.4031	12.4821
t_3.0	d_10	c_90	phi_90	JL18	5.90341	37.3541	31.4507	11.7481
t_2.0	d_10	c_90	phi_90	JL18	5.17377	34.2412	29.0675	9.95306
t_2.0	d_50	c_90	phi_90	JL18	5.2482	34.2412	28.993	9.92758
t_2.0	d_90	c_90	phi_90	JL18	5.38279	34.2412	28.8585	9.8815
t_1.0	d_10	c_50	phi_90	JL18	4.51348	32.6848	28.1713	9.20776
t_1.0	d_50	c_50	phi_90	JL18	4.52021	32.6848	28.1646	9.20555
t_1.0	d_90	c_50	phi_90	JL18	4.52941	32.6848	28.1554	9.20255
t_0.5	d_10	c_50	phi_90	JL18	3.75413	32.2957	28.5416	9.21771
t_0.5	d_50	c_50	phi_90	JL18	3.75998	32.2957	28.5357	9.21582
t_0.5	d_90	c_50	phi_90	JL18	3.76659	32.2957	28.5291	9.21369
t_1.0	d_10	c_90	phi_90	JL18	4.05843	31.9066	27.8482	8.88541
t_1.0	d_50	c_90	phi_90	JL18	4.07797	31.9066	27.8286	8.87918
t_1.0	d_90	c_90	phi_90	JL18	4.10652	31.9066	27.8001	8.87007
t_0.5	d_90	c_90	phi_90	JL18	3.38925	30.3502	26.9609	8.1827
t_0.5	d_10	c_90	phi_90	JL18	3.35435	29.9611	26.6067	7.97167
t_0.5	d_50	c_90	phi_90	JL18	3.35501	29.9611	26.6061	7.97147
t_0.5	d_10	c_10	phi_10	J07_2	56.2126	80.9339	24.7213	20.0079
t_0.5	d_50	c_10	phi_10	J07_2	56.2126	80.9339	24.7213	20.0079
t_0.5	d_90	c_10	phi_10	J07_2	56.2126	80.9339	24.7213	20.0079
t_1.0	d_10	c_10	phi_10	J07_2	56.2126	80.9339	24.7213	20.0079
t_1.0	d_50	c_10	phi_10	J07_2	56.2126	80.9339	24.7213	20.0079
t_1.0	d_90	c_10	phi_10	J07_2	56.2126	80.9339	24.7213	20.0079
t_2.0	d_10	c_10	phi_10	J07_2	56.2126	80.9339	24.7213	20.0079
t_2.0	d_50	c_10	phi_10	J07_2	56.2126	80.9339	24.7213	20.0079
t_2.0	d_90	c_10	phi_10	J07_2	56.2126	80.9339	24.7213	20.0079
t_3.0	d_10	c_10	phi_10	J07_2	56.2126	80.9339	24.7213	20.0079
t_3.0	d_50	c_10	phi_10	J07_2	56.2126	80.9339	24.7213	20.0079
t_3.0	d_90	c_10	phi_10	J07_2	56.2126	80.9339	24.7213	20.0079
t_3.0	d_10	c_10	phi_50	J07_2	34.9406	72.3735	37.433	27.0916
t_3.0	d_50	c_10	phi_50	J07_2	34.9406	72.3735	37.433	27.0916
t_3.0	d_90	c_10	phi_50	J07_2	34.9406	72.3735	37.433	27.0916
t_3.0	d_90	c_50	phi_10	J07_2	41.2743	72.3735	31.0993	22.5076
t_2.0	d_10	c_10	phi_50	J07_2	34.0583	70.8171	36.7589	26.0316
t_2.0	d_50	c_10	phi_50	J07_2	34.0583	70.8171	36.7589	26.0316
t_2.0	d_90	c_10	phi_50	J07_2	34.0583	70.8171	36.7589	26.0316
t_3.0	d_50	c_50	phi_10	J07_2	39.9244	70.0389	30.1145	21.0919
t_0.5	d_10	c_10	phi_50	J07_2	31.2961	69.2607	37.9646	26.2946
t_0.5	d_50	c_10	phi_50	J07_2	31.2961	69.2607	37.9646	26.2946
t_0.5	d_90	c_10	phi_50	J07_2	31.2961	69.2607	37.9646	26.2946
t_1.0	d_10	c_10	phi_50	J07_2	32.8316	69.2607	36.4291	25.2311
t_1.0	d_50	c_10	phi_50	J07_2	32.8316	69.2607	36.4291	25.2311
t_1.0	d_90	c_10	phi_50	J07_2	32.8316	69.2607	36.4291	25.2311
t_3.0	d_10	c_50	phi_10	J07_2	39.0578	68.4825	29.4247	20.1508
t_2.0	d_90	c_50	phi_10	J07_2	37.3575	66.537	29.1795	19.4151
t_2.0	d_50	c_50	phi_10	J07_2	36.493	63.4241	26.9311	17.0808
t_3.0	d_90	c_50	phi_50	J07_2	23.579	61.4786	37.8996	23.3001
t_3.0	d_10	c_50	phi_50	J07_2	22.3813	59.9222	37.5408	22.4953
t_3.0	d_50	c_50	phi_50	J07_2	22.835	59.9222	37.0872	22.2234
t_2.0	d_10	c_50	phi_10	J07_2	36.0495	59.144	23.0945	13.659
t_3.0	d_90	c_90	phi_10	J07_2	34.1877	55.642	21.4543	11.9376
t_3.0	d_50	c_10	phi_90	J07_2	12.4903	54.0856	41.5953	22.4971
t_3.0	d_90	c_10	phi_90	J07_2	12.4903	54.0856	41.5953	22.4971
t_3.0	d_50	c_90	phi_10	J07_2	33.8101	54.0856	20.2755	10.9661
t_3.0	d_10	c_10	phi_90	J07_2	12.4903	53.6965	41.2062	22.1263
t_2.0	d_10	c_10	phi_90	J07_2	11.8368	52.9183	41.0815	21.7396
t_2.0	d_50	c_10	phi_90	J07_2	11.8368	52.9183	41.0815	21.7396
t_2.0	d_90	c_10	phi_90	J07_2	11.8368	52.9183	41.0815	21.7396
t_1.0	d_10	c_10	phi_90	J07_2	10.7909	51.751	40.9601	21.1973
t_1.0	d_50	c_10	phi_90	J07_2	10.7909	51.751	40.9601	21.1973
t_1.0	d_90	c_10	phi_90	J07_2	10.7909	51.751	40.9601	21.1973
t_2.0	d_90	c_50	phi_50	J07_2	20.7372	51.751	31.0138	16.0499
t_0.5	d_10	c_10	phi_90	J07_2	10.1449	50.5837	40.4387	20.4554
t_0.5	d_50	c_10	phi_90	J07_2	10.1449	50.5837	40.4387	20.4554
t_0.5	d_90	c_10	phi_90	J07_2	10.1449	50.5837	40.4387	20.4554
t_3.0	d_10	c_90	phi_10	J07_2	33.5991	50.5837	16.9846	8.59141
t_2.0	d_50	c_50	phi_50	J07_2	20.3933	48.6381	28.2448	13.7377
t_2.0	d_10	c_50	phi_50	J07_2	20.2263	47.8599	27.6336	13.2254
t_1.0	d_90	c_50	phi_10	J07_2	35.348	47.0817	11.7337	5.52442
t_0.5	d_10	c_50	phi_10	J07_2	35.122	46.6926	11.5706	5.4026
t_0.5	d_50	c_50	phi_10	J07_2	35.1733	46.6926	11.5193	5.37868
t_0.5	d_90	c_50	phi_10	J07_2	35.2157	46.6926	11.4769	5.35886
t_1.0	d_10	c_50	phi_10	J07_2	35.2495	46.6926	11.4431	5.34306
t_1.0	d_50	c_50	phi_10	J07_2	35.2961	46.6926	11.3966	5.32135
t_3.0	d_90	c_90	phi_50	J07_2	19.6218	45.9144	26.2926	12.0721
t_2.0	d_90	c_90	phi_10	J07_2	33.5153	45.9144	12.3991	5.69296
t_0.5	d_50	c_90	phi_10	J07_2	32.7746	45.5253	12.7507	5.80479
t_0.5	d_90	c_90	phi_10	J07_2	32.8916	45.5253	12.6337	5.75152
t_1.0	d_10	c_90	phi_10	J07_2	32.9339	45.5253	12.5914	5.73226
t_1.0	d_50	c_90	phi_10	J07_2	33.0554	45.5253	12.4699	5.67695
t_1.0	d_90	c_90	phi_10	J07_2	33.1607	45.5253	12.3646	5.62902
t_2.0	d_10	c_90	phi_10	J07_2	33.284	45.5253	12.2413	5.5729
t_2.0	d_50	c_90	phi_10	J07_2	33.3983	45.5253	12.127	5.52084
t_0.5	d_10	c_90	phi_10	J07_2	32.6385	45.1362	12.4977	5.64098
t_3.0	d_50	c_90	phi_50	J07_2	19.4452	43.1907	23.7454	10.2558
t_3.0	d_10	c_90	phi_50	J07_2	19.3177	40.856	21.5384	8.79972
t_3.0	d_90	c_50	phi_90	J07_2	6.30075	40.4669	34.1662	13.826
t_2.0	d_10	c_90	phi_50	J07_2	18.3078	38.9105	20.6027	8.01661
t_2.0	d_50	c_90	phi_50	J07_2	18.3923	38.9105	20.5182	7.98373
t_2.0	d_90	c_90	phi_50	J07_2	18.4739	38.9105	20.4366	7.95198
t_3.0	d_50	c_50	phi_90	J07_2	6.03056	38.5214	32.4908	12.5159
t_0.5	d_10	c_50	phi_50	J07_2	17.0841	38.1323	21.0482	8.02616
t_0.5	d_50	c_50	phi_50	J07_2	17.1187	38.1323	21.0136	8.01297
t_0.5	d_90	c_50	phi_50	J07_2	17.1499	38.1323	20.9824	8.00106
t_1.0	d_10	c_50	phi_50	J07_2	18.6644	38.1323	19.4679	7.42355
t_1.0	d_50	c_50	phi_50	J07_2	18.7008	38.1323	19.4315	7.40969
t_1.0	d_90	c_50	phi_50	J07_2	18.7356	38.1323	19.3967	7.39639
t_1.0	d_10	c_90	phi_50	J07_2	16.9048	37.7432	20.8384	7.86506
t_1.0	d_50	c_90	phi_50	J07_2	16.9951	37.7432	20.7481	7.83099
t_1.0	d_90	c_90	phi_50	J07_2	17.0745	37.7432	20.6687	7.80103
t_0.5	d_10	c_90	phi_50	J07_2	15.3031	37.3541	22.0509	8.23693
t_0.5	d_50	c_90	phi_50	J07_2	15.3941	37.3541	21.96	8.20294
t_0.5	d_90	c_90	phi_50	J07_2	15.4734	37.3541	21.8807	8.17333
t_3.0	d_10	c_50	phi_90	J07_2	5.88643	36.1868	30.3003	10.9647
t_2.0	d_90	c_50	phi_90	J07_2	5.03757	33.8521	28.8146	9.75435
t_2.0	d_50	c_50	phi_90	J07_2	4.93261	31.1284	26.1958	8.15433
t_2.0	d_10	c_50	phi_90	J07_2	4.88319	30.3502	25.467	7.72928
t_3.0	d_90	c_90	phi_90	J07_2	5.03033	28.7938	23.7634	6.84239
t_3.0	d_50	c_90	phi_90	J07_2	4.96875	26.4591	21.4904	5.68618
t_3.0	d_10	c_90	phi_90	J07_2	4.93337	26.07	21.1367	5.51034
t_2.0	d_10	c_90	phi_90	J07_2	4.32448	25.6809	21.3565	5.48454
t_2.0	d_50	c_90	phi_90	J07_2	4.34218	25.6809	21.3388	5.47999
t_2.0	d_90	c_90	phi_90	J07_2	4.3633	25.6809	21.3176	5.47457
t_1.0	d_10	c_50	phi_90	J07_2	3.77332	25.2918	21.5185	5.44242
t_1.0	d_50	c_50	phi_90	J07_2	3.77847	25.2918	21.5134	5.44112
t_1.0	d_90	c_50	phi_90	J07_2	3.78597	25.2918	21.5059	5.43923
t_0.5	d_10	c_50	phi_90	J07_2	3.14483	24.1245	20.9797	5.06125
t_0.5	d_50	c_50	phi_90	J07_2	3.14979	24.1245	20.9747	5.06005
t_0.5	d_90	c_50	phi_90	J07_2	3.15513	24.1245	20.9694	5.05876
t_1.0	d_10	c_90	phi_90	J07_2	3.39434	24.1245	20.7302	5.00105
t_1.0	d_50	c_90	phi_90	J07_2	3.40756	24.1245	20.717	4.99787
t_1.0	d_90	c_90	phi_90	J07_2	3.42185	24.1245	20.7027	4.99442
t_0.5	d_10	c_90	phi_90	J07_2	2.81672	23.7354	20.9187	4.96514
t_0.5	d_50	c_90	phi_90	J07_2	2.82886	23.7354	20.9065	4.96225
t_0.5	d_90	c_90	phi_90	J07_2	2.84397	23.7354	20.8914	4.95867
t_0.5	d_10	c_10	phi_10	J07_3	54.93	83.2685	28.3384	23.597
t_0.5	d_50	c_10	phi_10	J07_3	54.93	83.2685	28.3384	23.597
t_0.5	d_90	c_10	phi_10	J07_3	54.93	83.2685	28.3384	23.597
t_1.0	d_10	c_10	phi_10	J07_3	54.93	83.2685	28.3384	23.597
t_1.0	d_50	c_10	phi_10	J07_3	54.93	83.2685	28.3384	23.597
t_1.0	d_90	c_10	phi_10	J07_3	54.93	83.2685	28.3384	23.597
t_2.0	d_10	c_10	phi_10	J07_3	54.93	83.2685	28.3384	23.597
t_2.0	d_50	c_10	phi_10	J07_3	54.93	83.2685	28.3384	23.597
t_2.0	d_90	c_10	phi_10	J07_3	54.93	83.2685	28.3384	23.597
t_3.0	d_10	c_10	phi_10	J07_3	54.93	83.2685	28.3384	23.597
t_3.0	d_50	c_10	phi_10	J07_3	54.93	83.2685	28.3384	23.597
t_3.0	d_90	c_10	phi_10	J07_3	54.93	83.2685	28.3384	23.597
t_3.0	d_10	c_10	phi_50	J07_3	33.8323	77.4319	43.5996	33.76
t_3.0	d_50	c_10	phi_50	J07_3	33.8323	77.4319	43.5996	33.76
t_3.0	d_90	c_10	phi_50	J07_3	33.8323	77.4319	43.5996	33.76
t_2.0	d_10	c_10	phi_50	J07_3	32.9662	76.6537	43.6875	33.4881
t_2.0	d_50	c_10	phi_50	J07_3	32.9662	76.6537	43.6875	33.4881
t_2.0	d_90	c_10	phi_50	J07_3	32.9662	76.6537	43.6875	33.4881
t_3.0	d_90	c_50	phi_10	J07_3	40.1265	76.6537	36.5272	27.9994
t_1.0	d_10	c_10	phi_50	J07_3	31.7616	75.8755	44.1139	33.4716
t_1.0	d_50	c_10	phi_50	J07_3	31.7616	75.8755	44.1139	33.4716
t_1.0	d_90	c_10	phi_50	J07_3	31.7616	75.8755	44.1139	33.4716
t_0.5	d_10	c_10	phi_50	J07_3	30.2588	75.4864	45.2276	34.1407
t_0.5	d_50	c_10	phi_50	J07_3	30.2588	75.4864	45.2276	34.1407
t_0.5	d_90	c_10	phi_50	J07_3	30.2588	75.4864	45.2276	34.1407
t_3.0	d_50	c_50	phi_10	J07_3	38.8073	75.4864	36.6791	27.6877
t_3.0	d_10	c_50	phi_10	J07_3	37.9594	74.7082	36.7488	27.4544
t_2.0	d_90	c_50	phi_10	J07_3	36.3114	72.7626	36.4513	26.5229
t_3.0	d_90	c_50	phi_50	J07_3	22.6395	70.0389	47.3994	33.198
t_3.0	d_50	c_50	phi_50	J07_3	21.9192	69.2607	47.3415	32.7891
t_2.0	d_50	c_50	phi_10	J07_3	35.4715	69.2607	33.7892	23.4026
t_3.0	d_10	c_50	phi_50	J07_3	21.474	68.0934	46.6194	31.7447
t_2.0	d_10	c_50	phi_10	J07_3	35.0395	67.3152	32.2757	21.7265
t_3.0	d_10	c_10	phi_90	J07_3	11.993	64.2023	52.2094	33.5196
t_3.0	d_50	c_10	phi_90	J07_3	11.993	64.2023	52.2094	33.5196
t_3.0	d_90	c_10	phi_90	J07_3	11.993	64.2023	52.2094	33.5196
t_2.0	d_10	c_10	phi_90	J07_3	11.3776	63.035	51.6575	32.5623
t_2.0	d_50	c_10	phi_90	J07_3	11.3776	63.035	51.6575	32.5623
t_2.0	d_90	c_10	phi_90	J07_3	11.3776	63.035	51.6575	32.5623
t_2.0	d_90	c_50	phi_50	J07_3	19.887	63.035	43.148	27.1984
t_3.0	d_90	c_90	phi_10	J07_3	33.1857	62.6459	29.4602	18.4556
t_1.0	d_10	c_10	phi_90	J07_3	10.383	60.7004	50.3174	30.5429
t_1.0	d_50	c_10	phi_90	J07_3	10.383	60.7004	50.3174	30.5429
t_1.0	d_90	c_10	phi_90	J07_3	10.383	60.7004	50.3174	30.5429
t_0.5	d_10	c_10	phi_90	J07_3	9.77938	59.144	49.3646	29.1962
t_0.5	d_50	c_10	phi_90	J07_3	9.77938	59.144	49.3646	29.1962
t_0.5	d_90	c_10	phi_90	J07_3	9.77938	59.144	49.3646	29.1962
t_3.0	d_50	c_90	phi_10	J07_3	32.8178	58.7549	25.9371	15.2393
t_2.0	d_50	c_50	phi_50	J07_3	19.5587	57.1984	37.6397	21.5293
t_2.0	d_10	c_50	phi_50	J07_3	19.394	56.0311	36.6371	20.5282
t_3.0	d_10	c_90	phi_10	J07_3	32.6167	55.642	23.0253	12.8118
t_3.0	d_90	c_90	phi_50	J07_3	18.8046	54.0856	35.281	19.082
t_3.0	d_90	c_50	phi_90	J07_3	5.95867	52.9183	46.9596	24.8502
t_3.0	d_50	c_50	phi_90	J07_3	5.70056	51.3619	45.6613	23.4525
t_3.0	d_50	c_90	phi_50	J07_3	18.6307	50.9728	32.342	16.4856
t_1.0	d_90	c_50	phi_10	J07_3	34.3653	50.5837	16.2184	8.20386
t_2.0	d_90	c_90	phi_10	J07_3	32.534	49.8054	17.2715	8.60214
t_0.5	d_10	c_50	phi_10	J07_3	34.1316	49.0272	14.8956	7.30291
t_0.5	d_50	c_50	phi_10	J07_3	34.1838	49.0272	14.8434	7.27732
t_0.5	d_90	c_50	phi_10	J07_3	34.228	49.0272	14.7992	7.25564
t_1.0	d_10	c_50	phi_10	J07_3	34.2667	49.0272	14.7605	7.23666
t_1.0	d_50	c_50	phi_10	J07_3	34.313	49.0272	14.7142	7.21397
t_3.0	d_10	c_90	phi_50	J07_3	18.5075	48.249	29.7415	14.35
t_0.5	d_90	c_90	phi_10	J07_3	31.9165	47.8599	15.9434	7.6305
t_1.0	d_10	c_90	phi_10	J07_3	31.9573	47.8599	15.9026	7.61097
t_1.0	d_50	c_90	phi_10	J07_3	32.0785	47.8599	15.7814	7.55297
t_1.0	d_90	c_90	phi_10	J07_3	32.1829	47.8599	15.677	7.50301
t_2.0	d_10	c_90	phi_10	J07_3	32.3031	47.8599	15.5568	7.44546
t_2.0	d_50	c_90	phi_10	J07_3	32.4186	47.8599	15.4413	7.39019
t_3.0	d_10	c_50	phi_90	J07_3	5.56154	47.4708	41.9093	19.8947
t_0.5	d_10	c_90	phi_10	J07_3	31.6659	47.4708	15.805	7.50274
t_0.5	d_50	c_90	phi_10	J07_3	31.8029	47.4708	15.6679	7.43767
t_2.0	d_90	c_90	phi_50	J07_3	17.6832	44.7471	27.0639	12.1103
t_2.0	d_90	c_50	phi_90	J07_3	4.74962	43.9689	39.2193	17.2443
t_1.0	d_10	c_90	phi_50	J07_3	16.1659	43.9689	27.803	12.2247
t_1.0	d_50	c_90	phi_50	J07_3	16.2572	43.9689	27.7116	12.1845
t_0.5	d_10	c_50	phi_50	J07_3	16.331	43.9689	27.6379	12.1521
t_1.0	d_90	c_90	phi_50	J07_3	16.333	43.9689	27.6359	12.1512
t_0.5	d_50	c_50	phi_50	J07_3	16.3655	43.9689	27.6033	12.1369
t_0.5	d_90	c_50	phi_50	J07_3	16.3946	43.9689	27.5743	12.1241
t_2.0	d_10	c_90	phi_50	J07_3	17.5215	43.9689	26.4473	11.6286
t_2.0	d_50	c_90	phi_50	J07_3	17.6019	43.9689	26.3669	11.5932
t_1.0	d_10	c_50	phi_50	J07_3	17.8782	43.9689	26.0907	11.4718
t_1.0	d_50	c_50	phi_50	J07_3	17.9102	43.9689	26.0587	11.4577
t_1.0	d_90	c_50	phi_50	J07_3	17.9454	43.9689	26.0234	11.4422
t_0.5	d_50	c_90	phi_50	J07_3	14.6981	42.8016	28.1034	12.0287
t_0.5	d_90	c_90	phi_50	J07_3	14.773	42.8016	28.0285	11.9967
t_0.5	d_10	c_90	phi_50	J07_3	14.6114	42.4125	27.8011	11.7911
t_2.0	d_50	c_50	phi_90	J07_3	4.64914	40.856	36.2069	14.7927
t_2.0	d_10	c_50	phi_90	J07_3	4.60219	40.0778	35.4756	14.2179
t_3.0	d_90	c_90	phi_90	J07_3	4.74813	38.5214	33.7733	13.0099
t_3.0	d_50	c_90	phi_90	J07_3	4.68885	35.7977	31.1088	11.1362
t_3.0	d_10	c_90	phi_90	J07_3	4.65328	34.6304	29.9771	10.3812
t_2.0	d_10	c_90	phi_90	J07_3	4.08069	32.2957	28.215	9.11225
t_2.0	d_50	c_90	phi_90	J07_3	4.09669	32.2957	28.199	9.10708
t_2.0	d_90	c_90	phi_90	J07_3	4.11641	32.2957	28.1793	9.10071
t_1.0	d_10	c_50	phi_90	J07_3	3.5633	30.7393	27.176	8.35371
t_1.0	d_50	c_50	phi_90	J07_3	3.56848	30.7393	27.1708	8.35212
t_1.0	d_90	c_50	phi_90	J07_3	3.57563	30.7393	27.1637	8.34992
t_0.5	d_10	c_50	phi_90	J07_3	2.97385	29.572	26.5981	7.8656
t_0.5	d_50	c_50	phi_90	J07_3	2.97884	29.572	26.5931	7.86412
t_0.5	d_90	c_50	phi_90	J07_3	2.98425	29.572	26.5877	7.86252
t_1.0	d_10	c_90	phi_90	J07_3	3.20765	29.572	26.3643	7.79646
t_1.0	d_50	c_90	phi_90	J07_3	3.21976	29.572	26.3522	7.79288
t_1.0	d_90	c_90	phi_90	J07_3	3.23319	29.572	26.3388	7.7889
t_0.5	d_90	c_90	phi_90	J07_3	2.69304	28.7938	26.1007	7.51539
t_0.5	d_10	c_90	phi_90	J07_3	2.66752	28.4047	25.7371	7.31055
t_0.5	d_50	c_90	phi_90	J07_3	2.67963	28.4047	25.725	7.30711
t_0.5	d_10	c_10	phi_10	J07_4	59.7025	84.4358	24.7333	20.8838
t_0.5	d_50	c_10	phi_10	J07_4	59.7025	84.4358	24.7333	20.8838
t_0.5	d_90	c_10	phi_10	J07_4	59.7025	84.4358	24.7333	20.8838
t_1.0	d_10	c_10	phi_10	J07_4	59.7025	84.4358	24.7333	20.8838
t_1.0	d_50	c_10	phi_10	J07_4	59.7025	84.4358	24.7333	20.8838
t_1.0	d_90	c_10	phi_10	J07_4	59.7025	84.4358	24.7333	20.8838
t_2.0	d_10	c_10	phi_10	J07_4	59.7025	84.4358	24.7333	20.8838
t_2.0	d_50	c_10	phi_10	J07_4	59.7025	84.4358	24.7333	20.8838
t_2.0	d_90	c_10	phi_10	J07_4	59.7025	84.4358	24.7333	20.8838
t_3.0	d_10	c_10	phi_10	J07_4	59.7025	84.4358	24.7333	20.8838
t_3.0	d_50	c_10	phi_10	J07_4	59.7025	84.4358	24.7333	20.8838
t_3.0	d_90	c_10	phi_10	J07_4	59.7025	84.4358	24.7333	20.8838
t_3.0	d_10	c_10	phi_50	J07_4	38.1934	78.9883	40.795	32.2233
t_3.0	d_50	c_10	phi_50	J07_4	38.1934	78.9883	40.795	32.2233
t_3.0	d_90	c_10	phi_50	J07_4	38.1934	78.9883	40.795	32.2233
t_3.0	d_90	c_50	phi_10	J07_4	44.3604	78.5992	34.2388	26.9114
t_1.0	d_10	c_10	phi_50	J07_4	36.0351	78.2101	42.175	32.9851
t_1.0	d_50	c_10	phi_50	J07_4	36.0351	78.2101	42.175	32.9851
t_1.0	d_90	c_10	phi_50	J07_4	36.0351	78.2101	42.175	32.9851
t_2.0	d_10	c_10	phi_50	J07_4	37.272	78.2101	40.9381	32.0178
t_2.0	d_50	c_10	phi_50	J07_4	37.272	78.2101	40.9381	32.0178
t_2.0	d_90	c_10	phi_50	J07_4	37.272	78.2101	40.9381	32.0178
t_0.5	d_10	c_10	phi_50	J07_4	34.429	77.0428	42.6138	32.8309
t_0.5	d_50	c_10	phi_50	J07_4	34.429	77.0428	42.6138	32.8309
t_0.5	d_90	c_10	phi_50	J07_4	34.429	77.0428	42.6138	32.8309
t_3.0	d_50	c_50	phi_10	J07_4	42.945	77.0428	34.0978	26.2699
t_3.0	d_10	c_50	phi_10	J07_4	42.009	76.2646	34.2556	26.1249
t_2.0	d_90	c_50	phi_10	J07_4	40.1237	73.93	33.8063	24.993
t_2.0	d_50	c_50	phi_10	J07_4	39.1367	71.9844	32.8477	23.6452
t_3.0	d_90	c_50	phi_50	J07_4	26.3528	71.2062	44.8534	31.9384
t_3.0	d_50	c_50	phi_50	J07_4	25.5234	70.428	44.9046	31.6254
t_3.0	d_10	c_50	phi_50	J07_4	25.0149	70.0389	45.024	31.5343
t_3.0	d_10	c_10	phi_90	J07_4	14.2527	68.4825	54.2298	37.1379
t_3.0	d_50	c_10	phi_90	J07_4	14.2527	68.4825	54.2298	37.1379
t_3.0	d_90	c_10	phi_90	J07_4	14.2527	68.4825	54.2298	37.1379
t_2.0	d_10	c_50	phi_10	J07_4	38.6119	68.4825	29.8706	20.4561
t_3.0	d_90	c_90	phi_10	J07_4	36.7222	67.3152	30.593	20.5937
t_2.0	d_10	c_10	phi_90	J07_4	13.4975	66.1479	52.6503	34.8271
t_2.0	d_50	c_10	phi_90	J07_4	13.4975	66.1479	52.6503	34.8271
t_2.0	d_90	c_10	phi_90	J07_4	13.4975	66.1479	52.6503	34.8271
t_2.0	d_90	c_50	phi_50	J07_4	23.1791	64.9805	41.8015	27.1628
t_1.0	d_10	c_10	phi_90	J07_4	12.2706	63.4241	51.1535	32.4437
t_1.0	d_50	c_10	phi_90	J07_4	12.2706	63.4241	51.1535	32.4437
t_1.0	d_90	c_10	phi_90	J07_4	12.2706	63.4241	51.1535	32.4437
t_0.5	d_10	c_10	phi_90	J07_4	11.5043	61.8677	50.3634	31.1587
t_0.5	d_50	c_10	phi_90	J07_4	11.5043	61.8677	50.3634	31.1587
t_0.5	d_90	c_10	phi_90	J07_4	11.5043	61.8677	50.3634	31.1587
t_3.0	d_50	c_90	phi_10	J07_4	36.2754	61.0895	24.8141	15.1588
t_2.0	d_50	c_50	phi_50	J07_4	22.7511	60.7004	37.9492	23.0353
t_3.0	d_10	c_90	phi_10	J07_4	36.0369	57.9767	21.9397	12.7199
t_3.0	d_90	c_50	phi_90	J07_4	7.49343	57.5875	50.0941	28.848
t_3.0	d_90	c_90	phi_50	J07_4	21.964	57.5875	35.6235	20.5147
t_2.0	d_10	c_50	phi_50	J07_4	22.547	57.5875	35.0405	20.179
t_3.0	d_50	c_50	phi_90	J07_4	7.15919	55.642	48.4828	26.9768
t_3.0	d_10	c_50	phi_90	J07_4	6.97967	54.4747	47.495	25.8728
t_3.0	d_50	c_90	phi_50	J07_4	21.7587	54.0856	32.3269	17.4842
t_3.0	d_10	c_90	phi_50	J07_4	21.6205	51.751	30.1305	15.5928
t_1.0	d_90	c_50	phi_10	J07_4	37.7424	51.3619	13.6195	6.99522
t_2.0	d_90	c_90	phi_10	J07_4	35.9336	50.9728	15.0392	7.6659
t_0.5	d_10	c_50	phi_10	J07_4	37.5108	49.8054	12.2946	6.1234
t_0.5	d_50	c_50	phi_10	J07_4	37.5616	49.8054	12.2439	6.09813
t_0.5	d_90	c_50	phi_10	J07_4	37.6045	49.8054	12.201	6.07674
t_1.0	d_10	c_50	phi_10	J07_4	37.6419	49.8054	12.1636	6.05812
t_1.0	d_50	c_50	phi_10	J07_4	37.6865	49.8054	12.119	6.03591
t_0.5	d_90	c_90	phi_10	J07_4	35.3083	49.0272	13.7189	6.72602
t_1.0	d_10	c_90	phi_10	J07_4	35.3476	49.0272	13.6796	6.70674
t_1.0	d_50	c_90	phi_10	J07_4	35.4756	49.0272	13.5516	6.64398
t_1.0	d_90	c_90	phi_10	J07_4	35.5841	49.0272	13.4431	6.59078
t_2.0	d_10	c_90	phi_10	J07_4	35.7011	49.0272	13.3261	6.53341
t_2.0	d_50	c_90	phi_10	J07_4	35.8132	49.0272	13.214	6.47846
t_0.5	d_10	c_90	phi_10	J07_4	35.0507	48.6381	13.5874	6.60865
t_0.5	d_50	c_90	phi_10	J07_4	35.1888	48.6381	13.4493	6.5415
t_2.0	d_90	c_50	phi_90	J07_4	5.97015	47.4708	41.5007	19.7007
t_2.0	d_90	c_90	phi_50	J07_4	20.718	46.6926	25.9746	12.1282
t_1.0	d_90	c_50	phi_50	J07_4	20.9888	46.3035	25.3147	11.7216
t_1.0	d_10	c_50	phi_50	J07_4	20.914	45.9144	25.0004	11.4788
t_1.0	d_50	c_50	phi_50	J07_4	20.9509	45.9144	24.9635	11.4618
t_2.0	d_50	c_50	phi_90	J07_4	5.84229	45.5253	39.683	18.0658
t_2.0	d_10	c_90	phi_50	J07_4	20.5401	45.1362	24.5961	11.1018
t_2.0	d_50	c_90	phi_50	J07_4	20.6297	45.1362	24.5065	11.0613
t_0.5	d_10	c_50	phi_50	J07_4	19.2616	44.7471	25.4855	11.404
t_0.5	d_50	c_50	phi_50	J07_4	19.2998	44.7471	25.4473	11.3869
t_0.5	d_90	c_50	phi_50	J07_4	19.3323	44.7471	25.4148	11.3724
t_1.0	d_10	c_90	phi_50	J07_4	19.0871	44.358	25.2709	11.2097
t_1.0	d_50	c_90	phi_50	J07_4	19.1832	44.358	25.1748	11.167
t_1.0	d_90	c_90	phi_50	J07_4	19.266	44.358	25.092	11.1303
t_3.0	d_90	c_90	phi_90	J07_4	5.97113	43.5798	37.6086	16.3898
t_0.5	d_10	c_90	phi_50	J07_4	17.3801	43.5798	26.1996	11.4177
t_0.5	d_50	c_90	phi_50	J07_4	17.4795	43.5798	26.1003	11.3745
t_0.5	d_90	c_90	phi_50	J07_4	17.5594	43.5798	26.0203	11.3396
t_2.0	d_10	c_50	phi_90	J07_4	5.78165	43.1907	37.409	16.1572
t_3.0	d_50	c_90	phi_90	J07_4	5.8992	40.0778	34.1786	13.698
t_3.0	d_10	c_90	phi_90	J07_4	5.85687	38.1323	32.2754	12.3074
t_2.0	d_10	c_90	phi_90	J07_4	5.13429	34.2412	29.107	9.96658
t_2.0	d_50	c_90	phi_90	J07_4	5.15509	34.2412	29.0862	9.95946
t_2.0	d_90	c_90	phi_90	J07_4	5.18026	34.2412	29.061	9.95084
t_1.0	d_10	c_50	phi_90	J07_4	4.47775	33.463	28.9853	9.69936
t_1.0	d_50	c_50	phi_90	J07_4	4.48398	33.463	28.9791	9.69727
t_1.0	d_90	c_50	phi_90	J07_4	4.49255	33.463	28.9705	9.6944
t_1.0	d_90	c_90	phi_90	J07_4	4.05214	32.6848	28.6327	9.35854
t_1.0	d_10	c_90	phi_90	J07_4	4.01689	32.2957	28.2788	9.13285
t_1.0	d_50	c_90	phi_90	J07_4	4.03339	32.2957	28.2623	9.12752
t_0.5	d_10	c_50	phi_90	J07_4	3.72555	31.9066	28.1811	8.99162
t_0.5	d_50	c_50	phi_90	J07_4	3.7319	31.9066	28.1747	8.9896
t_0.5	d_90	c_50	phi_90	J07_4	3.74019	31.9066	28.1664	8.98695
t_0.5	d_10	c_90	phi_90	J07_4	3.32599	30.3502	27.0242	8.2019
t_0.5	d_50	c_90	phi_90	J07_4	3.34059	30.3502	27.0096	8.19747
t_0.5	d_90	c_90	phi_90	J07_4	3.35852	30.3502	26.9917	8.19203
t_0.5	d_10	c_10	phi_10	RS09	61.4261	84.8249	23.3988	19.848
t_0.5	d_50	c_10	phi_10	RS09	61.4261	84.8249	23.3988	19.848
t_0.5	d_90	c_10	phi_10	RS09	61.4261	84.8249	23.3988	19.848
t_1.0	d_10	c_10	phi_10	RS09	61.4261	84.8249	23.3988	19.848
t_1.0	d_50	c_10	phi_10	RS09	61.4261	84.8249	23.3988	19.848
t_1.0	d_90	c_10	phi_10	RS09	61.4261	84.8249	23.3988	19.848
t_2.0	d_10	c_10	phi_10	RS09	61.4261	84.8249	23.3988	19.848
t_2.0	d_50	c_10	phi_10	RS09	61.4261	84.8249	23.3988	19.848
t_2.0	d_90	c_10	phi_10	RS09	61.4261	84.8249	23.3988	19.848
t_3.0	d_10	c_10	phi_10	RS09	61.4261	84.8249	23.3988	19.848
t_3.0	d_50	c_10	phi_10	RS09	61.4261	84.8249	23.3988	19.848
t_3.0	d_90	c_10	phi_10	RS09	61.4261	84.8249	23.3988	19.848
t_3.0	d_90	c_50	phi_10	RS09	45.8824	79.7665	33.8841	27.0282
t_3.0	d_10	c_10	phi_50	RS09	39.767	79.3774	39.6104	31.4417
t_3.0	d_50	c_10	phi_50	RS09	39.767	79.3774	39.6104	31.4417
t_3.0	d_90	c_10	phi_50	RS09	39.767	79.3774	39.6104	31.4417
t_1.0	d_10	c_10	phi_50	RS09	37.5873	78.2101	40.6229	31.7712
t_1.0	d_50	c_10	phi_50	RS09	37.5873	78.2101	40.6229	31.7712
t_1.0	d_90	c_10	phi_50	RS09	37.5873	78.2101	40.6229	31.7712
t_2.0	d_10	c_10	phi_50	RS09	38.8359	78.2101	39.3743	30.7947
t_2.0	d_50	c_10	phi_50	RS09	38.8359	78.2101	39.3743	30.7947
t_2.0	d_90	c_10	phi_50	RS09	38.8359	78.2101	39.3743	30.7947
t_3.0	d_50	c_50	phi_10	RS09	44.4235	78.2101	33.7866	26.4245
t_0.5	d_10	c_10	phi_50	RS09	35.9524	77.4319	41.4795	32.1184
t_0.5	d_50	c_10	phi_50	RS09	35.9524	77.4319	41.4795	32.1184
t_0.5	d_90	c_10	phi_50	RS09	35.9524	77.4319	41.4795	32.1184
t_3.0	d_10	c_50	phi_10	RS09	43.4617	77.4319	33.9702	26.3038
t_2.0	d_90	c_50	phi_10	RS09	41.4889	75.4864	33.9974	25.6634
t_2.0	d_50	c_50	phi_10	RS09	40.4462	73.5409	33.0946	24.3381
t_3.0	d_90	c_50	phi_50	RS09	27.7223	72.3735	44.6512	32.3157
t_3.0	d_50	c_50	phi_50	RS09	26.8529	71.9844	45.1315	32.4876
t_3.0	d_10	c_50	phi_50	RS09	26.3156	70.8171	44.5015	31.5147
t_3.0	d_10	c_10	phi_90	RS09	15.1423	70.0389	54.8966	38.449
t_3.0	d_50	c_10	phi_90	RS09	15.1423	70.0389	54.8966	38.449
t_3.0	d_90	c_10	phi_90	RS09	15.1423	70.0389	54.8966	38.449
t_2.0	d_10	c_50	phi_10	RS09	39.8897	70.0389	30.1492	21.1162
t_3.0	d_90	c_90	phi_10	RS09	37.9966	67.7043	29.7077	20.1134
t_2.0	d_10	c_10	phi_90	RS09	14.3251	66.537	52.2119	34.7402
t_2.0	d_50	c_10	phi_90	RS09	14.3251	66.537	52.2119	34.7402
t_2.0	d_90	c_10	phi_90	RS09	14.3251	66.537	52.2119	34.7402
t_2.0	d_90	c_50	phi_50	RS09	24.4151	66.1479	41.7327	27.6053
t_1.0	d_10	c_10	phi_90	RS09	13.0102	63.8132	50.803	32.419
t_1.0	d_50	c_10	phi_90	RS09	13.0102	63.8132	50.803	32.419
t_1.0	d_90	c_10	phi_90	RS09	13.0102	63.8132	50.803	32.419
t_0.5	d_10	c_10	phi_90	RS09	12.1829	63.4241	51.2412	32.4993
t_0.5	d_50	c_10	phi_90	RS09	12.1829	63.4241	51.2412	32.4993
t_0.5	d_90	c_10	phi_90	RS09	12.1829	63.4241	51.2412	32.4993
t_2.0	d_50	c_50	phi_50	RS09	23.9444	62.6459	38.7015	24.2449
t_3.0	d_90	c_50	phi_90	RS09	8.12059	61.4786	53.358	32.8038
t_3.0	d_50	c_90	phi_10	RS09	37.5118	61.0895	23.5777	14.4035
t_3.0	d_10	c_90	phi_10	RS09	37.2649	59.144	21.879	12.9401
t_3.0	d_50	c_50	phi_90	RS09	7.75894	58.3658	50.6068	29.5371
t_3.0	d_90	c_90	phi_50	RS09	23.1158	57.9767	34.8608	20.2111
t_2.0	d_10	c_50	phi_50	RS09	23.7236	57.9767	34.253	19.8588
t_3.0	d_10	c_50	phi_90	RS09	7.55546	57.1984	49.643	28.395
t_3.0	d_50	c_90	phi_50	RS09	22.8938	54.0856	31.1918	16.8703
t_1.0	d_90	c_50	phi_10	RS09	38.9375	52.1401	13.2026	6.88383
t_3.0	d_10	c_90	phi_50	RS09	22.7516	51.751	28.9994	15.0074
t_2.0	d_90	c_90	phi_10	RS09	37.1496	51.3619	14.2122	7.29967
t_0.5	d_10	c_50	phi_10	RS09	38.7077	50.5837	11.876	6.0073
t_0.5	d_50	c_50	phi_10	RS09	38.7583	50.5837	11.8254	5.98171
t_0.5	d_90	c_50	phi_10	RS09	38.8016	50.5837	11.782	5.95979
t_1.0	d_10	c_50	phi_10	RS09	38.8356	50.5837	11.7481	5.94259
t_1.0	d_50	c_50	phi_10	RS09	38.8812	50.5837	11.7025	5.91955
t_0.5	d_90	c_90	phi_10	RS09	36.5289	49.4163	12.8875	6.36851
t_1.0	d_10	c_90	phi_10	RS09	36.5703	49.4163	12.846	6.34803
t_1.0	d_50	c_90	phi_10	RS09	36.697	49.4163	12.7193	6.28541
t_1.0	d_90	c_90	phi_10	RS09	36.8019	49.4163	12.6145	6.23362
t_2.0	d_10	c_90	phi_10	RS09	36.9112	49.4163	12.5051	6.17958
t_2.0	d_50	c_90	phi_10	RS09	37.0282	49.4163	12.3881	6.12175
t_0.5	d_10	c_90	phi_10	RS09	36.2677	49.0272	12.7595	6.25563
t_0.5	d_50	c_90	phi_10	RS09	36.4108	49.0272	12.6165	6.18551
t_2.0	d_90	c_50	phi_90	RS09	6.46778	48.249	41.7812	20.159
t_2.0	d_90	c_90	phi_50	RS09	21.8219	47.0817	25.2598	11.8927
t_1.0	d_90	c_50	phi_50	RS09	22.1241	47.0817	24.9576	11.7505
t_2.0	d_50	c_50	phi_90	RS09	6.32763	46.3035	39.9759	18.5102
t_1.0	d_10	c_50	phi_50	RS09	22.0484	46.3035	24.2551	11.231
t_1.0	d_50	c_50	phi_50	RS09	22.0864	46.3035	24.2171	11.2134
t_1.0	d_10	c_90	phi_50	RS09	20.172	45.5253	25.3533	11.5422
t_1.0	d_50	c_90	phi_50	RS09	20.2701	45.5253	25.2552	11.4975
t_1.0	d_90	c_90	phi_50	RS09	20.3558	45.5253	25.1695	11.4585
t_2.0	d_10	c_90	phi_50	RS09	21.6407	45.5253	23.8846	10.8735
t_2.0	d_50	c_90	phi_50	RS09	21.7323	45.5253	23.793	10.8318
t_0.5	d_10	c_50	phi_50	RS09	20.3536	45.1362	24.7825	11.1859
t_0.5	d_50	c_50	phi_50	RS09	20.3911	45.1362	24.7451	11.169
t_0.5	d_90	c_50	phi_50	RS09	20.424	45.1362	24.7122	11.1541
t_2.0	d_10	c_50	phi_90	RS09	6.26098	44.358	38.097	16.8991
t_3.0	d_90	c_90	phi_90	RS09	6.46512	44.358	37.8929	16.8085
t_0.5	d_10	c_90	phi_50	RS09	18.4306	44.358	25.9274	11.5009
t_0.5	d_50	c_90	phi_50	RS09	18.5334	44.358	25.8246	11.4553
t_0.5	d_90	c_90	phi_50	RS09	18.6206	44.358	25.7374	11.4166
t_3.0	d_50	c_90	phi_90	RS09	6.3865	40.856	34.4695	14.0829
t_3.0	d_10	c_90	phi_90	RS09	6.33961	38.5214	32.1818	12.3969
t_2.0	d_90	c_90	phi_90	RS09	5.61526	35.4086	29.7933	10.5494
t_2.0	d_10	c_90	phi_90	RS09	5.56426	35.0195	29.4552	10.315
t_2.0	d_50	c_90	phi_90	RS09	5.58649	35.0195	29.433	10.3073
t_1.0	d_10	c_50	phi_90	RS09	4.85698	34.2412	29.3843	10.0615
t_1.0	d_50	c_50	phi_90	RS09	4.86426	34.2412	29.377	10.059
t_1.0	d_90	c_50	phi_90	RS09	4.87459	34.2412	29.3667	10.0555
t_1.0	d_10	c_90	phi_90	RS09	4.35777	33.463	29.1053	9.73951
t_1.0	d_50	c_90	phi_90	RS09	4.37491	33.463	29.0881	9.73377
t_1.0	d_90	c_90	phi_90	RS09	4.39697	33.463	29.0661	9.72639
t_0.5	d_10	c_50	phi_90	RS09	4.04446	33.0739	29.0295	9.60119
t_0.5	d_50	c_50	phi_90	RS09	4.0511	33.0739	29.0228	9.59899
t_0.5	d_90	c_50	phi_90	RS09	4.05963	33.0739	29.0143	9.59617
t_0.5	d_50	c_90	phi_90	RS09	3.62194	31.5175	27.8956	8.79199
t_0.5	d_90	c_90	phi_90	RS09	3.64211	31.5175	27.8754	8.78563
t_0.5	d_10	c_90	phi_90	RS09	3.60531	31.1284	27.5231	8.5675
t_0.5	d_10	c_10	phi_10	SR08_1	71.1243	85.6031	14.4788	12.3943
t_0.5	d_50	c_10	phi_10	SR08_1	71.1243	85.6031	14.4788	12.3943
t_0.5	d_90	c_10	phi_10	SR08_1	71.1243	85.6031	14.4788	12.3943
t_1.0	d_10	c_10	phi_10	SR08_1	71.1243	85.6031	14.4788	12.3943
t_1.0	d_50	c_10	phi_10	SR08_1	71.1243	85.6031	14.4788	12.3943
t_1.0	d_90	c_10	phi_10	SR08_1	71.1243	85.6031	14.4788	12.3943
t_2.0	d_10	c_10	phi_10	SR08_1	71.1243	85.6031	14.4788	12.3943
t_2.0	d_50	c_10	phi_10	SR08_1	71.1243	85.6031	14.4788	12.3943
t_2.0	d_90	c_10	phi_10	SR08_1	71.1243	85.6031	14.4788	12.3943
t_3.0	d_10	c_10	phi_10	SR08_1	71.1243	85.6031	14.4788	12.3943
t_3.0	d_50	c_10	phi_10	SR08_1	71.1243	85.6031	14.4788	12.3943
t_3.0	d_90	c_10	phi_10	SR08_1	71.1243	85.6031	14.4788	12.3943
t_3.0	d_90	c_50	phi_10	SR08_1	54.3021	81.323	27.0208	21.9741
t_1.0	d_10	c_10	phi_50	SR08_1	46.3429	80.9339	34.5909	27.9958
t_1.0	d_50	c_10	phi_50	SR08_1	46.3429	80.9339	34.5909	27.9958
t_1.0	d_90	c_10	phi_50	SR08_1	46.3429	80.9339	34.5909	27.9958
t_2.0	d_10	c_10	phi_50	SR08_1	47.6204	80.9339	33.3135	26.9619
t_2.0	d_50	c_10	phi_50	SR08_1	47.6204	80.9339	33.3135	26.9619
t_2.0	d_90	c_10	phi_50	SR08_1	47.6204	80.9339	33.3135	26.9619
t_3.0	d_10	c_10	phi_50	SR08_1	48.6056	80.9339	32.3282	26.1645
t_3.0	d_50	c_10	phi_50	SR08_1	48.6056	80.9339	32.3282	26.1645
t_3.0	d_90	c_10	phi_50	SR08_1	48.6056	80.9339	32.3282	26.1645
t_0.5	d_10	c_10	phi_50	SR08_1	44.5718	80.1556	35.5838	28.5224
t_0.5	d_50	c_10	phi_50	SR08_1	44.5718	80.1556	35.5838	28.5224
t_0.5	d_90	c_10	phi_50	SR08_1	44.5718	80.1556	35.5838	28.5224
t_3.0	d_50	c_50	phi_10	SR08_1	52.6624	80.1556	27.4932	22.0373
t_3.0	d_10	c_50	phi_10	SR08_1	51.5514	79.3774	27.826	22.0876
t_2.0	d_90	c_50	phi_10	SR08_1	49.1339	77.0428	27.9089	21.5018
t_3.0	d_90	c_50	phi_50	SR08_1	35.465	74.7082	39.2431	29.3178
t_2.0	d_50	c_50	phi_10	SR08_1	47.762	74.7082	26.9462	20.131
t_3.0	d_50	c_50	phi_50	SR08_1	34.3671	74.3191	39.9519	29.6919
t_2.0	d_10	c_50	phi_10	SR08_1	47	74.3191	27.319	20.3033
t_3.0	d_10	c_50	phi_50	SR08_1	33.6661	73.1518	39.4856	28.8844
t_2.0	d_10	c_10	phi_90	SR08_1	19.4822	72.3735	52.8913	38.2793
t_2.0	d_50	c_10	phi_90	SR08_1	19.4822	72.3735	52.8913	38.2793
t_2.0	d_90	c_10	phi_90	SR08_1	19.4822	72.3735	52.8913	38.2793
t_3.0	d_10	c_10	phi_90	SR08_1	20.6231	72.3735	51.7504	37.4536
t_3.0	d_50	c_10	phi_90	SR08_1	20.6231	72.3735	51.7504	37.4536
t_3.0	d_90	c_10	phi_90	SR08_1	20.6231	72.3735	51.7504	37.4536
t_3.0	d_90	c_90	phi_10	SR08_1	45.0159	71.9844	26.9686	19.4132
t_2.0	d_90	c_50	phi_50	SR08_1	31.3562	71.2062	39.85	28.3757
t_1.0	d_10	c_10	phi_90	SR08_1	17.6375	69.2607	51.6232	35.7546
t_1.0	d_50	c_10	phi_90	SR08_1	17.6375	69.2607	51.6232	35.7546
t_1.0	d_90	c_10	phi_90	SR08_1	17.6375	69.2607	51.6232	35.7546
t_0.5	d_10	c_10	phi_90	SR08_1	16.51	68.0934	51.5834	35.1249
t_0.5	d_50	c_10	phi_90	SR08_1	16.51	68.0934	51.5834	35.1249
t_0.5	d_90	c_10	phi_90	SR08_1	16.51	68.0934	51.5834	35.1249
t_2.0	d_50	c_50	phi_50	SR08_1	30.645	67.3152	36.6702	24.6846
t_3.0	d_50	c_90	phi_10	SR08_1	44.2551	66.1479	21.8928	14.4816
t_2.0	d_10	c_50	phi_50	SR08_1	30.2861	65.3696	35.0836	22.934
t_3.0	d_90	c_50	phi_90	SR08_1	12.1804	64.9805	52.8001	34.3098
t_3.0	d_50	c_50	phi_90	SR08_1	11.6702	63.8132	52.1431	33.2742
t_3.0	d_10	c_90	phi_10	SR08_1	43.9158	62.2568	18.341	11.4185
t_3.0	d_90	c_90	phi_50	SR08_1	29.6183	61.4786	31.8603	19.5873
t_3.0	d_10	c_50	phi_90	SR08_1	11.3624	61.0895	49.7271	30.378
t_3.0	d_50	c_90	phi_50	SR08_1	29.297	57.9767	28.6797	16.6275
t_2.0	d_90	c_50	phi_90	SR08_1	9.73942	56.4202	46.6808	26.3374
t_3.0	d_10	c_90	phi_50	SR08_1	29.1175	56.0311	26.9136	15.08
t_2.0	d_90	c_90	phi_10	SR08_1	43.7133	54.0856	10.3723	5.60991
t_1.0	d_90	c_50	phi_10	SR08_1	45.4618	53.3074	7.84555	4.18226
t_2.0	d_50	c_50	phi_90	SR08_1	9.51368	52.5292	43.0155	22.5957
t_2.0	d_50	c_90	phi_10	SR08_1	43.5795	50.9728	7.39329	3.76857
t_0.5	d_10	c_50	phi_10	SR08_1	45.2235	50.9728	5.74924	2.93054
t_0.5	d_50	c_50	phi_10	SR08_1	45.2722	50.9728	5.70052	2.90571
t_0.5	d_90	c_50	phi_10	SR08_1	45.3136	50.9728	5.65913	2.88462
t_1.0	d_10	c_50	phi_10	SR08_1	45.3459	50.9728	5.62682	2.86815
t_1.0	d_50	c_50	phi_10	SR08_1	45.3937	50.9728	5.57902	2.84378
t_0.5	d_90	c_90	phi_10	SR08_1	43.0809	50.5837	7.50274	3.79516
t_1.0	d_10	c_90	phi_10	SR08_1	43.1208	50.5837	7.4629	3.77501
t_1.0	d_50	c_90	phi_10	SR08_1	43.2467	50.5837	7.33698	3.71131
t_1.0	d_90	c_90	phi_10	SR08_1	43.3506	50.5837	7.23309	3.65876
t_2.0	d_10	c_90	phi_10	SR08_1	43.4623	50.5837	7.12132	3.60223
t_2.0	d_10	c_50	phi_90	SR08_1	9.40224	50.1946	40.7923	20.4755
t_0.5	d_10	c_90	phi_10	SR08_1	42.8275	50.1946	7.3671	3.69788
t_0.5	d_50	c_90	phi_10	SR08_1	42.9659	50.1946	7.22868	3.6284
t_3.0	d_90	c_90	phi_90	SR08_1	9.72108	49.4163	39.6953	19.6159
t_2.0	d_90	c_90	phi_50	SR08_1	28.0943	49.4163	21.3221	10.5366
t_1.0	d_90	c_50	phi_50	SR08_1	28.4338	49.4163	20.9825	10.3688
t_1.0	d_10	c_50	phi_50	SR08_1	28.3473	47.8599	19.5126	9.33871
t_1.0	d_50	c_50	phi_50	SR08_1	28.3874	47.8599	19.4725	9.31952
t_1.0	d_10	c_90	phi_50	SR08_1	26.3632	47.4708	21.1076	10.02
t_1.0	d_50	c_90	phi_50	SR08_1	26.4657	47.4708	21.0051	9.97129
t_1.0	d_90	c_90	phi_50	SR08_1	26.557	47.4708	20.9138	9.92795
t_0.5	d_90	c_50	phi_50	SR08_1	26.5815	47.4708	20.8893	9.91633
t_2.0	d_10	c_90	phi_50	SR08_1	27.8923	47.4708	19.5786	9.2941
t_2.0	d_50	c_90	phi_50	SR08_1	27.9925	47.4708	19.4783	9.24651
t_3.0	d_50	c_90	phi_90	SR08_1	9.60875	47.0817	37.473	17.6429
t_0.5	d_10	c_50	phi_50	SR08_1	26.4995	47.0817	20.5822	9.69044
t_0.5	d_50	c_50	phi_50	SR08_1	26.5446	47.0817	20.5371	9.66924
t_0.5	d_10	c_90	phi_50	SR08_1	24.4261	46.3035	21.8774	10.13
t_0.5	d_50	c_90	phi_50	SR08_1	24.5416	46.3035	21.7619	10.0765
t_0.5	d_90	c_90	phi_50	SR08_1	24.638	46.3035	21.6655	10.0319
t_3.0	d_10	c_90	phi_90	SR08_1	9.54154	44.358	34.8164	15.4439
t_2.0	d_90	c_90	phi_90	SR08_1	8.49455	40.856	32.3615	13.2216
t_2.0	d_10	c_90	phi_90	SR08_1	8.42173	40.4669	32.0452	12.9677
t_2.0	d_50	c_90	phi_90	SR08_1	8.45585	40.4669	32.0111	12.9539
t_1.0	d_10	c_50	phi_90	SR08_1	7.40892	38.5214	31.1125	11.985
t_1.0	d_50	c_50	phi_90	SR08_1	7.4197	38.5214	31.1017	11.9808
t_1.0	d_90	c_50	phi_90	SR08_1	7.4357	38.5214	31.0857	11.9746
t_1.0	d_10	c_90	phi_90	SR08_1	6.69352	37.3541	30.6606	11.453
t_1.0	d_50	c_90	phi_90	SR08_1	6.72134	37.3541	30.6327	11.4426
t_1.0	d_90	c_90	phi_90	SR08_1	6.75232	37.3541	30.6018	11.431
t_0.5	d_10	c_50	phi_90	SR08_1	6.28488	36.5759	30.291	11.0792
t_0.5	d_50	c_50	phi_90	SR08_1	6.29607	36.5759	30.2798	11.0751
t_0.5	d_90	c_50	phi_90	SR08_1	6.30746	36.5759	30.2684	11.0709
t_0.5	d_10	c_90	phi_90	SR08_1	5.61551	36.1868	30.5713	11.0628
t_0.5	d_50	c_90	phi_90	SR08_1	5.64299	36.1868	30.5438	11.0528
t_0.5	d_90	c_90	phi_90	SR08_1	5.67438	36.1868	30.5124	11.0414
t_0.5	d_10	c_10	phi_10	SR08_2	61.9992	84.8249	22.8257	19.3619
t_0.5	d_50	c_10	phi_10	SR08_2	61.9992	84.8249	22.8257	19.3619
t_0.5	d_90	c_10	phi_10	SR08_2	61.9992	84.8249	22.8257	19.3619
t_1.0	d_10	c_10	phi_10	SR08_2	61.9992	84.8249	22.8257	19.3619
t_1.0	d_50	c_10	phi_10	SR08_2	61.9992	84.8249	22.8257	19.3619
t_1.0	d_90	c_10	phi_10	SR08_2	61.9992	84.8249	22.8257	19.3619
t_2.0	d_10	c_10	phi_10	SR08_2	61.9992	84.8249	22.8257	19.3619
t_2.0	d_50	c_10	phi_10	SR08_2	61.9992	84.8249	22.8257	19.3619
t_2.0	d_90	c_10	phi_10	SR08_2	61.9992	84.8249	22.8257	19.3619
t_3.0	d_10	c_10	phi_10	SR08_2	61.9992	84.8249	22.8257	19.3619
t_3.0	d_50	c_10	phi_10	SR08_2	61.9992	84.8249	22.8257	19.3619
t_3.0	d_90	c_10	phi_10	SR08_2	61.9992	84.8249	22.8257	19.3619
t_3.0	d_90	c_50	phi_10	SR08_2	46.3716	79.7665	33.3949	26.638
t_3.0	d_10	c_10	phi_50	SR08_2	40.2732	79.3774	39.1042	31.0399
t_3.0	d_50	c_10	phi_50	SR08_2	40.2732	79.3774	39.1042	31.0399
t_3.0	d_90	c_10	phi_50	SR08_2	40.2732	79.3774	39.1042	31.0399
t_1.0	d_10	c_10	phi_50	SR08_2	38.0836	78.5992	40.5156	31.845
t_1.0	d_50	c_10	phi_50	SR08_2	38.0836	78.5992	40.5156	31.845
t_1.0	d_90	c_10	phi_50	SR08_2	38.0836	78.5992	40.5156	31.845
t_2.0	d_10	c_10	phi_50	SR08_2	39.3354	78.5992	39.2638	30.8611
t_2.0	d_50	c_10	phi_50	SR08_2	39.3354	78.5992	39.2638	30.8611
t_2.0	d_90	c_10	phi_50	SR08_2	39.3354	78.5992	39.2638	30.8611
t_3.0	d_50	c_50	phi_10	SR08_2	44.8994	78.2101	33.3107	26.0523
t_0.5	d_10	c_10	phi_50	SR08_2	36.4363	77.821	41.3847	32.206
t_0.5	d_50	c_10	phi_50	SR08_2	36.4363	77.821	41.3847	32.206
t_0.5	d_90	c_10	phi_50	SR08_2	36.4363	77.821	41.3847	32.206
t_3.0	d_10	c_50	phi_10	SR08_2	43.9281	77.4319	33.5038	25.9427
t_2.0	d_90	c_50	phi_10	SR08_2	41.924	75.4864	33.5623	25.335
t_2.0	d_50	c_50	phi_10	SR08_2	40.8553	73.93	33.0746	24.4521
t_3.0	d_90	c_50	phi_50	SR08_2	28.1538	73.5409	45.3871	33.3781
t_3.0	d_50	c_50	phi_50	SR08_2	27.2676	72.3735	45.1059	32.6448
t_3.0	d_10	c_50	phi_50	SR08_2	26.7145	71.2062	44.4918	31.6809
t_2.0	d_10	c_50	phi_10	SR08_2	40.2807	70.428	30.1473	21.2322
t_3.0	d_10	c_10	phi_90	SR08_2	15.4485	70.0389	54.5904	38.2345
t_3.0	d_50	c_10	phi_90	SR08_2	15.4485	70.0389	54.5904	38.2345
t_3.0	d_90	c_10	phi_90	SR08_2	15.4485	70.0389	54.5904	38.2345
t_3.0	d_90	c_90	phi_10	SR08_2	38.3715	68.4825	30.111	20.6208
t_2.0	d_10	c_10	phi_90	SR08_2	14.6165	66.9261	52.3096	35.0087
t_2.0	d_50	c_10	phi_90	SR08_2	14.6165	66.9261	52.3096	35.0087
t_2.0	d_90	c_10	phi_90	SR08_2	14.6165	66.9261	52.3096	35.0087
t_2.0	d_90	c_50	phi_50	SR08_2	24.7832	66.1479	41.3646	27.3618
t_1.0	d_10	c_10	phi_90	SR08_2	13.2726	64.2023	50.9298	32.6981
t_1.0	d_50	c_10	phi_90	SR08_2	13.2726	64.2023	50.9298	32.6981
t_1.0	d_90	c_10	phi_90	SR08_2	13.2726	64.2023	50.9298	32.6981
t_2.0	d_50	c_50	phi_50	SR08_2	24.2952	63.8132	39.518	25.2177
t_0.5	d_10	c_10	phi_90	SR08_2	12.4323	63.4241	50.9918	32.3411
t_0.5	d_50	c_10	phi_90	SR08_2	12.4323	63.4241	50.9918	32.3411
t_0.5	d_90	c_10	phi_90	SR08_2	12.4323	63.4241	50.9918	32.3411
t_3.0	d_90	c_50	phi_90	SR08_2	8.32328	62.6459	54.3226	34.0309
t_3.0	d_50	c_90	phi_10	SR08_2	37.87	61.4786	23.6086	14.5143
t_3.0	d_50	c_50	phi_90	SR08_2	7.94822	59.9222	51.974	31.1439
t_3.0	d_10	c_90	phi_10	SR08_2	37.6141	59.5331	21.9189	13.049
t_2.0	d_10	c_50	phi_50	SR08_2	24.0649	58.7549	34.6899	20.382
t_3.0	d_90	c_90	phi_50	SR08_2	23.4459	58.3658	34.9199	20.3813
t_3.0	d_10	c_50	phi_90	SR08_2	7.73788	57.9767	50.2388	29.1268
t_3.0	d_50	c_90	phi_50	SR08_2	23.2227	54.4747	31.252	17.0245
t_3.0	d_10	c_90	phi_50	SR08_2	23.0758	52.5292	29.4533	15.4716
t_1.0	d_90	c_50	phi_10	SR08_2	39.2825	52.1401	12.8576	6.70397
t_2.0	d_90	c_90	phi_10	SR08_2	37.4965	51.751	14.2544	7.3768
t_0.5	d_10	c_50	phi_10	SR08_2	39.0484	50.5837	11.5352	5.83495
t_0.5	d_50	c_50	phi_10	SR08_2	39.1	50.5837	11.4836	5.80883
t_0.5	d_90	c_50	phi_10	SR08_2	39.1433	50.5837	11.4404	5.78697
t_1.0	d_10	c_50	phi_10	SR08_2	39.1769	50.5837	11.4068	5.76995
t_1.0	d_50	c_50	phi_10	SR08_2	39.2235	50.5837	11.3601	5.74637
t_1.0	d_90	c_90	phi_10	SR08_2	37.1444	49.8054	12.661	6.30589
t_2.0	d_10	c_90	phi_10	SR08_2	37.2552	49.8054	12.5503	6.25073
t_2.0	d_50	c_90	phi_10	SR08_2	37.3723	49.8054	12.4331	6.19237
t_0.5	d_90	c_90	phi_10	SR08_2	36.8775	49.4163	12.5388	6.19623
t_1.0	d_10	c_90	phi_10	SR08_2	36.9168	49.4163	12.4995	6.1768
t_1.0	d_50	c_90	phi_10	SR08_2	37.0379	49.4163	12.3784	6.11696
t_0.5	d_10	c_90	phi_10	SR08_2	36.6228	49.0272	12.4045	6.08158
t_0.5	d_50	c_90	phi_10	SR08_2	36.7627	49.0272	12.2645	6.01294
t_2.0	d_90	c_50	phi_90	SR08_2	6.61707	48.249	41.632	20.087
t_2.0	d_90	c_90	phi_50	SR08_2	22.1384	47.4708	25.3325	12.0255
t_1.0	d_90	c_50	phi_50	SR08_2	22.4486	47.0817	24.6331	11.5977
t_2.0	d_50	c_50	phi_90	SR08_2	6.47075	46.3035	39.8328	18.444
t_1.0	d_10	c_50	phi_50	SR08_2	22.3715	46.3035	23.932	11.0813
t_1.0	d_50	c_50	phi_50	SR08_2	22.4099	46.3035	23.8936	11.0636
t_3.0	d_90	c_90	phi_90	SR08_2	6.60844	45.9144	39.306	18.0471
t_2.0	d_50	c_90	phi_50	SR08_2	22.0485	45.9144	23.8659	10.9579
t_1.0	d_10	c_90	phi_50	SR08_2	20.4885	45.5253	25.0368	11.3981
t_1.0	d_50	c_90	phi_50	SR08_2	20.59	45.5253	24.9353	11.3519
t_0.5	d_10	c_50	phi_50	SR08_2	20.6639	45.5253	24.8614	11.3182
t_1.0	d_90	c_90	phi_50	SR08_2	20.6743	45.5253	24.851	11.3135
t_0.5	d_50	c_50	phi_50	SR08_2	20.7034	45.5253	24.8219	11.3002
t_0.5	d_90	c_50	phi_50	SR08_2	20.736	45.5253	24.7892	11.2854
t_2.0	d_10	c_90	phi_50	SR08_2	21.9588	45.5253	23.5665	10.7287
t_2.0	d_10	c_50	phi_90	SR08_2	6.40148	44.358	37.9565	16.8367
t_0.5	d_10	c_90	phi_50	SR08_2	18.7314	44.358	25.6265	11.3674
t_0.5	d_50	c_90	phi_50	SR08_2	18.8357	44.358	25.5222	11.3211
t_0.5	d_90	c_90	phi_50	SR08_2	18.9242	44.358	25.4338	11.2819
t_3.0	d_50	c_90	phi_90	SR08_2	6.52981	41.2451	34.7153	14.3184
t_3.0	d_10	c_90	phi_90	SR08_2	6.48273	39.6887	33.206	13.179
t_2.0	d_10	c_90	phi_90	SR08_2	5.69215	36.1868	30.4946	11.035
t_2.0	d_50	c_90	phi_90	SR08_2	5.71485	36.1868	30.4719	11.0268
t_2.0	d_90	c_90	phi_90	SR08_2	5.7446	36.1868	30.4422	11.016
t_1.0	d_10	c_50	phi_90	SR08_2	4.97134	34.2412	29.2699	10.0224
t_1.0	d_50	c_50	phi_90	SR08_2	4.97918	34.2412	29.2621	10.0197
t_1.0	d_90	c_50	phi_90	SR08_2	4.98847	34.2412	29.2528	10.0165
t_0.5	d_10	c_50	phi_90	SR08_2	4.1388	33.8521	29.7133	10.0586
t_0.5	d_50	c_50	phi_90	SR08_2	4.14673	33.8521	29.7054	10.0559
t_0.5	d_90	c_50	phi_90	SR08_2	4.15587	33.8521	29.6963	10.0528
t_1.0	d_90	c_90	phi_90	SR08_2	4.50355	33.8521	29.3486	9.93513
t_1.0	d_10	c_90	phi_90	SR08_2	4.46207	33.463	29.001	9.7046
t_1.0	d_50	c_90	phi_90	SR08_2	4.48012	33.463	28.9829	9.69856
t_0.5	d_10	c_90	phi_90	SR08_2	3.69083	31.5175	27.8267	8.77028
t_0.5	d_50	c_90	phi_90	SR08_2	3.70743	31.5175	27.8101	8.76504
t_0.5	d_90	c_90	phi_90	SR08_2	3.72754	31.5175	27.79	8.75871
t_0.5	d_10	c_10	phi_10	HL11	66.1664	85.214	19.0476	16.2312
t_0.5	d_50	c_10	phi_10	HL11	66.1664	85.214	19.0476	16.2312
t_0.5	d_90	c_10	phi_10	HL11	66.1664	85.214	19.0476	16.2312
t_1.0	d_10	c_10	phi_10	HL11	66.1664	85.214	19.0476	16.2312
t_1.0	d_50	c_10	phi_10	HL11	66.1664	85.214	19.0476	16.2312
t_1.0	d_90	c_10	phi_10	HL11	66.1664	85.214	19.0476	16.2312
t_2.0	d_10	c_10	phi_10	HL11	66.1664	85.214	19.0476	16.2312
t_2.0	d_50	c_10	phi_10	HL11	66.1664	85.214	19.0476	16.2312
t_2.0	d_90	c_10	phi_10	HL11	66.1664	85.214	19.0476	16.2312
t_3.0	d_10	c_10	phi_10	HL11	66.1664	85.214	19.0476	16.2312
t_3.0	d_50	c_10	phi_10	HL11	66.1664	85.214	19.0476	16.2312
t_3.0	d_90	c_10	phi_10	HL11	66.1664	85.214	19.0476	16.2312
t_3.0	d_90	c_50	phi_10	HL11	50.121	80.1556	30.0347	24.0745
t_1.0	d_10	c_10	phi_50	HL11	41.5872	79.7665	38.1793	30.4543
t_1.0	d_50	c_10	phi_50	HL11	41.5872	79.7665	38.1793	30.4543
t_1.0	d_90	c_10	phi_50	HL11	41.5872	79.7665	38.1793	30.4543
t_2.0	d_10	c_10	phi_50	HL11	42.9006	79.7665	36.866	29.4067
t_2.0	d_50	c_10	phi_50	HL11	42.9006	79.7665	36.866	29.4067
t_2.0	d_90	c_10	phi_50	HL11	42.9006	79.7665	36.866	29.4067
t_3.0	d_10	c_10	phi_50	HL11	43.8809	79.7665	35.8856	28.6247
t_3.0	d_50	c_10	phi_50	HL11	43.8809	79.7665	35.8856	28.6247
t_3.0	d_90	c_10	phi_50	HL11	43.8809	79.7665	35.8856	28.6247
t_3.0	d_50	c_50	phi_10	HL11	48.5552	78.9883	30.4331	24.0386
t_0.5	d_10	c_10	phi_50	HL11	39.8636	78.5992	38.7356	30.4459
t_0.5	d_50	c_10	phi_50	HL11	39.8636	78.5992	38.7356	30.4459
t_0.5	d_90	c_10	phi_50	HL11	39.8636	78.5992	38.7356	30.4459
t_3.0	d_10	c_50	phi_10	HL11	47.5191	77.821	30.3019	23.5812
t_2.0	d_90	c_50	phi_10	HL11	45.3297	75.8755	30.5458	23.1768
t_2.0	d_50	c_50	phi_10	HL11	44.1549	74.3191	30.1642	22.4177
t_3.0	d_90	c_50	phi_50	HL11	31.237	73.5409	42.3039	31.1106
t_3.0	d_50	c_50	phi_50	HL11	30.2627	72.3735	42.1108	30.4771
t_2.0	d_10	c_50	phi_10	HL11	43.5207	71.9844	28.4637	20.4894
t_3.0	d_10	c_50	phi_50	HL11	29.6558	71.2062	41.5504	29.5865
t_2.0	d_10	c_10	phi_90	HL11	16.3787	70.428	54.0494	38.0659
t_2.0	d_50	c_10	phi_90	HL11	16.3787	70.428	54.0494	38.0659
t_2.0	d_90	c_10	phi_90	HL11	16.3787	70.428	54.0494	38.0659
t_3.0	d_10	c_10	phi_90	HL11	17.3321	70.428	53.0959	37.3944
t_3.0	d_50	c_10	phi_90	HL11	17.3321	70.428	53.0959	37.3944
t_3.0	d_90	c_10	phi_90	HL11	17.3321	70.428	53.0959	37.3944
t_3.0	d_90	c_90	phi_10	HL11	41.5407	69.2607	27.72	19.1991
t_2.0	d_90	c_50	phi_50	HL11	27.5699	68.8716	41.3017	28.4452
t_1.0	d_10	c_10	phi_90	HL11	14.843	65.7588	50.9157	33.4816
t_1.0	d_50	c_10	phi_90	HL11	14.843	65.7588	50.9157	33.4816
t_1.0	d_90	c_10	phi_90	HL11	14.843	65.7588	50.9157	33.4816
t_2.0	d_50	c_50	phi_50	HL11	27.0106	65.3696	38.359	25.0751
t_0.5	d_10	c_10	phi_90	HL11	13.8956	64.2023	50.3067	32.2981
t_0.5	d_50	c_10	phi_90	HL11	13.8956	64.2023	50.3067	32.2981
t_0.5	d_90	c_10	phi_90	HL11	13.8956	64.2023	50.3067	32.2981
t_3.0	d_90	c_50	phi_90	HL11	9.63262	63.4241	53.7915	34.1168
t_3.0	d_50	c_90	phi_10	HL11	40.9688	61.8677	20.8989	12.9297
t_2.0	d_10	c_50	phi_50	HL11	26.7474	60.3113	33.5639	20.2428
t_3.0	d_50	c_50	phi_90	HL11	9.22256	59.9222	50.6996	30.3803
t_3.0	d_10	c_90	phi_10	HL11	40.6925	59.9222	19.2297	11.5228
t_3.0	d_90	c_90	phi_50	HL11	26.096	59.144	33.048	19.5459
t_3.0	d_10	c_50	phi_90	HL11	8.97988	58.7549	49.775	29.2452
t_3.0	d_50	c_90	phi_50	HL11	25.8434	56.0311	30.1877	16.9145
t_3.0	d_10	c_90	phi_50	HL11	25.6888	53.3074	27.6186	14.7228
t_1.0	d_90	c_50	phi_10	HL11	42.38	52.5292	10.1492	5.33128
t_2.0	d_90	c_90	phi_10	HL11	40.5559	52.1401	11.5842	6.04002
t_2.0	d_90	c_50	phi_90	HL11	7.69138	50.9728	43.2814	22.0617
t_0.5	d_10	c_50	phi_10	HL11	42.1351	50.9728	8.83763	4.50478
t_0.5	d_50	c_50	phi_10	HL11	42.1874	50.9728	8.78534	4.47813
t_0.5	d_90	c_50	phi_10	HL11	42.2308	50.9728	8.74199	4.45604
t_1.0	d_10	c_50	phi_10	HL11	42.2683	50.9728	8.7045	4.43692
t_1.0	d_50	c_50	phi_10	HL11	42.3183	50.9728	8.65448	4.41143
t_0.5	d_90	c_90	phi_10	HL11	39.9287	50.1946	10.2659	5.1529
t_1.0	d_10	c_90	phi_10	HL11	39.9666	50.1946	10.2279	5.13386
t_1.0	d_50	c_90	phi_10	HL11	40.0921	50.1946	10.1025	5.07089
t_1.0	d_90	c_90	phi_10	HL11	40.1999	50.1946	9.99469	5.01679
t_2.0	d_10	c_90	phi_10	HL11	40.3119	50.1946	9.88267	4.96056
t_2.0	d_50	c_90	phi_10	HL11	40.4276	50.1946	9.76699	4.9025
t_0.5	d_10	c_90	phi_10	HL11	39.6676	49.8054	10.1379	5.04921
t_0.5	d_50	c_90	phi_10	HL11	39.8116	49.8054	9.99383	4.97747
t_2.0	d_50	c_50	phi_90	HL11	7.5271	49.0272	41.5001	20.3464
t_3.0	d_90	c_90	phi_90	HL11	7.69552	48.249	40.5535	19.5667
t_2.0	d_90	c_90	phi_50	HL11	24.7057	47.8599	23.1543	11.0816
t_1.0	d_90	c_50	phi_50	HL11	25.0169	47.8599	22.8431	10.9327
t_1.0	d_10	c_50	phi_50	HL11	24.9364	47.0817	22.1453	10.4264
t_1.0	d_50	c_50	phi_50	HL11	24.9757	47.0817	22.106	10.4079
t_2.0	d_10	c_50	phi_90	HL11	7.44651	46.6926	39.2461	18.325
t_1.0	d_10	c_90	phi_50	HL11	22.9541	46.3035	23.3495	10.8116
t_1.0	d_50	c_90	phi_50	HL11	23.0627	46.3035	23.2408	10.7613
t_0.5	d_10	c_50	phi_50	HL11	23.1293	46.3035	23.1742	10.7305
t_1.0	d_90	c_90	phi_50	HL11	23.1552	46.3035	23.1483	10.7185
t_0.5	d_50	c_50	phi_50	HL11	23.1721	46.3035	23.1314	10.7107
t_0.5	d_90	c_50	phi_50	HL11	23.2093	46.3035	23.0942	10.6934
t_2.0	d_10	c_90	phi_50	HL11	24.5115	46.3035	21.792	10.0904
t_2.0	d_50	c_90	phi_50	HL11	24.6115	46.3035	21.692	10.0442
t_0.5	d_50	c_90	phi_50	HL11	21.1959	45.1362	23.9403	10.8057
t_0.5	d_90	c_90	phi_50	HL11	21.2869	45.1362	23.8493	10.7647
t_3.0	d_50	c_90	phi_90	HL11	7.60671	44.7471	37.1404	16.6192
t_0.5	d_10	c_90	phi_50	HL11	21.0864	44.7471	23.6607	10.5875
t_3.0	d_10	c_90	phi_90	HL11	7.55331	42.4125	34.8591	14.7846
t_2.0	d_10	c_90	phi_90	HL11	6.64331	36.5759	29.9326	10.9481
t_2.0	d_50	c_90	phi_90	HL11	6.67022	36.5759	29.9057	10.9383
t_2.0	d_90	c_90	phi_90	HL11	6.70297	36.5759	29.8729	10.9263
t_1.0	d_10	c_50	phi_90	HL11	5.80644	35.7977	29.9912	10.7362
t_1.0	d_50	c_50	phi_90	HL11	5.8152	35.7977	29.9825	10.733
t_1.0	d_90	c_50	phi_90	HL11	5.8261	35.7977	29.9716	10.7291
t_0.5	d_10	c_50	phi_90	HL11	4.86906	34.2412	29.3722	10.0574
t_0.5	d_50	c_50	phi_90	HL11	4.87788	34.2412	29.3634	10.0544
t_0.5	d_90	c_50	phi_90	HL11	4.88718	34.2412	29.3541	10.0512
t_1.0	d_10	c_90	phi_90	HL11	5.22635	34.2412	29.0149	9.93506
t_1.0	d_50	c_90	phi_90	HL11	5.24693	34.2412	28.9943	9.92801
t_1.0	d_90	c_90	phi_90	HL11	5.27264	34.2412	28.9686	9.91921
t_0.5	d_10	c_90	phi_90	HL11	4.33001	33.463	29.133	9.74879
t_0.5	d_50	c_90	phi_90	HL11	4.35028	33.463	29.1128	9.74201
t_0.5	d_90	c_90	phi_90	HL11	4.37437	33.463	29.0887	9.73395
